# Supplementary material for: How Large Is the Metabolome? A Critical Analysis of Data Exchange Practices in Chemistry
Source: PLoS One. 2009 May 5;4(5):e5440. doi: 10.1371/journal.pone.0005440 (PMC2673031; doi:10.1371/journal.pone.0005440)
Supplement: Dataset S1 — Supporting ZIP file for publication. Contains chemical compound structures and figures and other information. (0.55 MB ZIP) [file pone.0005440.s001.zip]

Archive with 11 entries (10 files):
- Supplement-PLOS/
- Supplement-PLOS/bisbynin-correct.cml
- Supplement-PLOS/bisbynin-correct.mol
- Supplement-PLOS/Figure1-rice-300dpi.tif
- Supplement-PLOS/Figure2-rice-300dpi.tif
- Supplement-PLOS/Figure3-rice-300dpi.tif
- Supplement-PLOS/plos-CIDs.txt
- Supplement-PLOS/Plos-one-pub-known-CIDs.sdf
- Supplement-PLOS/readme.txt
- Supplement-PLOS/rice-4-publication.ppt
- Supplement-PLOS/rice-graphics.mrv
