# Supplementary material for: How Large Is the Metabolome? A Critical Analysis of Data Exchange Practices in Chemistry
Source: PLoS One. 2009 May 5;4(5):e5440. doi: 10.1371/journal.pone.0005440 (PMC2673031; doi:10.1371/journal.pone.0005440)
Supplement: Dataset S1 — Supporting ZIP file for publication. Contains chemical compound structures and figures and other information. (0.55 MB ZIP) [file pone.0005440.s001.zip › Supplement-PLOS/bisbynin-correct.cml]

<?xml version="1.0" ?>
<cml>
<molecule id="m1">
  <atomArray>
    <atom id="a1" elementType="C"
          x2="-5.664999961853027" y2="3.0800338429711083" />
    <atom id="a2" elementType="O"
          x2="-6.998669302901286" y2="2.310016902412068" />
    <atom id="a3" elementType="C"
          x2="-6.998669302901286" y2="0.7699830212939869" />
    <atom id="a4" elementType="C"
          x2="-5.664999961853027" y2="-3.391926505358356E-5" />
    <atom id="a5" elementType="C"
          x2="-4.331330620804769" y2="0.7699830212939869" />
    <atom id="a6" elementType="C"
          x2="-4.331330620804769" y2="2.310016902412068" />
    <atom id="a7" elementType="C"
          x2="-2.9976612797565103" y2="3.0800338429711083" />
    <atom id="a8" elementType="C"
          x2="-2.9976612797565103" y2="-3.391926505358356E-5" />
    <atom id="a9" elementType="C"
          x2="-1.6639919387082518" y2="0.7699830212939869" />
    <atom id="a10" elementType="C"
          x2="-1.6639919387082518" y2="2.310016902412068" />
    <atom id="a11" elementType="C"
          x2="-0.05531278856800981" y2="3.4650166544567456" />
    <atom id="a12" elementType="O"
          x2="-2.9976612797565103" y2="4.620033842971108" />
    <atom id="a13" elementType="O"
          x2="-2.9976612797565103" y2="-1.5400339192650536" />
    <atom id="a14" elementType="C"
          x2="-8.332348424729322" y2="-1.697870601369278E-5" />
    <atom id="a15" elementType="O"
          x2="-0.3303128168802161" y2="1.5400169024120678" />
    <atom id="a16" elementType="C"
          x2="1.278366333260026" y2="2.6950166544567455" />
    <atom id="a17" elementType="C"
          x2="1.278366333260026" y2="1.1550166544567455" />
    <atom id="a18" elementType="C"
          x2="-0.05531278856800936" y2="0.38501665445674493" />
    <atom id="a19" elementType="C"
          x2="2.6120454550880616" y2="0.3850166544567456" />
    <atom id="a20" elementType="O"
          x2="-5.664999961853027" y2="-1.5400339192650536" />
  </atomArray>
  <bondArray>
    <bond atomRefs2="a1 a2" order="1" />
    <bond atomRefs2="a2 a3" order="1" />
    <bond atomRefs2="a3 a4" order="1" />
    <bond atomRefs2="a4 a5" order="1" />
    <bond atomRefs2="a1 a6" order="1" />
    <bond atomRefs2="a7 a6" order="1" />
    <bond atomRefs2="a6 a5" order="2" />
    <bond atomRefs2="a5 a8" order="1" />
    <bond atomRefs2="a8 a9" order="1" />
    <bond atomRefs2="a9 a10" order="1" />
    <bond atomRefs2="a7 a10" order="1" />
    <bond atomRefs2="a10 a11" order="1">
      <bondStereo>H</bondStereo>
    </bond>
    <bond atomRefs2="a7 a12" order="1">
      <bondStereo>H</bondStereo>
    </bond>
    <bond atomRefs2="a8 a13" order="1">
      <bondStereo>H</bondStereo>
    </bond>
    <bond atomRefs2="a3 a14" order="1">
      <bondStereo>H</bondStereo>
    </bond>
    <bond atomRefs2="a10 a15" order="1">
      <bondStereo>W</bondStereo>
    </bond>
    <bond atomRefs2="a9 a15" order="1">
      <bondStereo>W</bondStereo>
    </bond>
    <bond atomRefs2="a11 a16" order="1" />
    <bond atomRefs2="a16 a17" order="2" />
    <bond atomRefs2="a17 a18" order="1" />
    <bond atomRefs2="a17 a19" order="1" />
    <bond atomRefs2="a4 a20" order="1">
      <bondStereo>W</bondStereo>
    </bond>
  </bondArray>
</molecule>
</cml>
