# Supplementary material for: How Large Is the Metabolome? A Critical Analysis of Data Exchange Practices in Chemistry
Source: PLoS One. 2009 May 5;4(5):e5440. doi: 10.1371/journal.pone.0005440 (PMC2673031; doi:10.1371/journal.pone.0005440)
Supplement: Dataset S1 — Supporting ZIP file for publication. Contains chemical compound structures and figures and other information. (0.55 MB ZIP) [file pone.0005440.s001.zip › Supplement-PLOS/bisbynin-correct.mol]

  Marvin  12160816062D          

 20 22  0  0  0  0            999 V2000
   -3.0348    1.6500    0.0000 C   0  0  0  0  0  0  0  0  0  0  0  0
   -3.7493    1.2375    0.0000 O   0  0  0  0  0  0  0  0  0  0  0  0
   -3.7493    0.4125    0.0000 C   0  0  2  0  0  0  0  0  0  0  0  0
   -3.0348   -0.0000    0.0000 C   0  0  1  0  0  0  0  0  0  0  0  0
   -2.3204    0.4125    0.0000 C   0  0  0  0  0  0  0  0  0  0  0  0
   -2.3204    1.2375    0.0000 C   0  0  0  0  0  0  0  0  0  0  0  0
   -1.6059    1.6500    0.0000 C   0  0  1  0  0  0  0  0  0  0  0  0
   -1.6059   -0.0000    0.0000 C   0  0  2  0  0  0  0  0  0  0  0  0
   -0.8914    0.4125    0.0000 C   0  0  1  0  0  0  0  0  0  0  0  0
   -0.8914    1.2375    0.0000 C   0  0  1  0  0  0  0  0  0  0  0  0
   -0.0296    1.8563    0.0000 C   0  0  0  0  0  0  0  0  0  0  0  0
   -1.6059    2.4750    0.0000 O   0  0  0  0  0  0  0  0  0  0  0  0
   -1.6059   -0.8250    0.0000 O   0  0  0  0  0  0  0  0  0  0  0  0
   -4.4638   -0.0000    0.0000 C   0  0  0  0  0  0  0  0  0  0  0  0
   -0.1770    0.8250    0.0000 O   0  0  0  0  0  0  0  0  0  0  0  0
    0.6848    1.4438    0.0000 C   0  0  0  0  0  0  0  0  0  0  0  0
    0.6848    0.6188    0.0000 C   0  0  0  0  0  0  0  0  0  0  0  0
   -0.0296    0.2063    0.0000 C   0  0  0  0  0  0  0  0  0  0  0  0
    1.3993    0.2063    0.0000 C   0  0  0  0  0  0  0  0  0  0  0  0
   -3.0348   -0.8250    0.0000 O   0  0  0  0  0  0  0  0  0  0  0  0
  1  2  1  0  0  0  0
  2  3  1  0  0  0  0
  3  4  1  0  0  0  0
  4  5  1  0  0  0  0
  1  6  1  0  0  0  0
  7  6  1  0  0  0  0
  6  5  2  0  0  0  0
  5  8  1  0  0  0  0
  8  9  1  0  0  0  0
  9 10  1  0  0  0  0
  7 10  1  0  0  0  0
 10 11  1  6  0  0  0
  7 12  1  6  0  0  0
  8 13  1  6  0  0  0
  3 14  1  6  0  0  0
 10 15  1  1  0  0  0
  9 15  1  1  0  0  0
 11 16  1  0  0  0  0
 16 17  2  0  0  0  0
 17 18  1  0  0  0  0
 17 19  1  0  0  0  0
  4 20  1  1  0  0  0
M  END
