# Supplementary material for: How Large Is the Metabolome? A Critical Analysis of Data Exchange Practices in Chemistry
Source: PLoS One. 2009 May 5;4(5):e5440. doi: 10.1371/journal.pone.0005440 (PMC2673031; doi:10.1371/journal.pone.0005440)
Supplement: Dataset S1 — Supporting ZIP file for publication. Contains chemical compound structures and figures and other information. (0.55 MB ZIP) [file pone.0005440.s001.zip › Supplement-PLOS/Plos-one-pub-known-CIDs.sdf]

232
  -OEChem-04090922232D

 26 25  0     1  0  0  0  0  0999 V2000
    6.8671    1.8100    0.0000 O   0  0  0  0  0  0  0  0  0  0  0  0
    6.0010    3.3100    0.0000 O   0  0  0  0  0  0  0  0  0  0  0  0
    4.2690    2.3100    0.0000 N   0  0  0  0  0  0  0  0  0  0  0  0
    3.4030   -1.1900    0.0000 N   0  0  0  0  0  0  0  0  0  0  0  0
    2.5369   -2.6900    0.0000 N   0  0  0  0  0  0  0  0  0  0  0  0
    4.2690   -2.6900    0.0000 N   0  0  0  0  0  0  0  0  0  0  0  0
    5.1350    0.8100    0.0000 C   0  0  0  0  0  0  0  0  0  0  0  0
    4.2690    0.3100    0.0000 C   0  0  0  0  0  0  0  0  0  0  0  0
    5.1350    1.8100    0.0000 C   0  0  3  0  0  0  0  0  0  0  0  0
    4.2690   -0.6900    0.0000 C   0  0  0  0  0  0  0  0  0  0  0  0
    6.0010    2.3100    0.0000 C   0  0  0  0  0  0  0  0  0  0  0  0
    3.4030   -2.1900    0.0000 C   0  0  0  0  0  0  0  0  0  0  0  0
    5.3471    0.2274    0.0000 H   0  0  0  0  0  0  0  0  0  0  0  0
    5.7456    0.9177    0.0000 H   0  0  0  0  0  0  0  0  0  0  0  0
    4.0569    0.8926    0.0000 H   0  0  0  0  0  0  0  0  0  0  0  0
    3.6584    0.2023    0.0000 H   0  0  0  0  0  0  0  0  0  0  0  0
    5.1350    2.6600    0.0000 H   0  0  0  0  0  0  0  0  0  0  0  0
    4.4810   -1.2726    0.0000 H   0  0  0  0  0  0  0  0  0  0  0  0
    4.8796   -0.5823    0.0000 H   0  0  0  0  0  0  0  0  0  0  0  0
    3.7321    2.0000    0.0000 H   0  0  0  0  0  0  0  0  0  0  0  0
    4.2690    2.9300    0.0000 H   0  0  0  0  0  0  0  0  0  0  0  0
    7.4040    2.1200    0.0000 H   0  0  0  0  0  0  0  0  0  0  0  0
    2.5369   -3.3100    0.0000 H   0  0  0  0  0  0  0  0  0  0  0  0
    2.0000   -2.3800    0.0000 H   0  0  0  0  0  0  0  0  0  0  0  0
    4.2690   -3.3100    0.0000 H   0  0  0  0  0  0  0  0  0  0  0  0
    4.8059   -2.3800    0.0000 H   0  0  0  0  0  0  0  0  0  0  0  0
  1 11  1  0  0  0  0
  1 22  1  0  0  0  0
  2 11  2  0  0  0  0
  3  9  1  0  0  0  0
  3 20  1  0  0  0  0
  3 21  1  0  0  0  0
  4 10  1  0  0  0  0
  4 12  2  0  0  0  0
  5 12  1  0  0  0  0
  5 23  1  0  0  0  0
  5 24  1  0  0  0  0
  6 12  1  0  0  0  0
  6 25  1  0  0  0  0
  6 26  1  0  0  0  0
  7  8  1  0  0  0  0
  7  9  1  0  0  0  0
  7 13  1  0  0  0  0
  7 14  1  0  0  0  0
  8 10  1  0  0  0  0
  8 15  1  0  0  0  0
  8 16  1  0  0  0  0
  9 11  1  0  0  0  0
  9 17  1  0  0  0  0
 10 18  1  0  0  0  0
 10 19  1  0  0  0  0
M  END
> <PUBCHEM_COMPOUND_CID>
232

> <PUBCHEM_COMPOUND_CANONICALIZED>
1

> <PUBCHEM_CACTVS_COMPLEXITY>
176

> <PUBCHEM_CACTVS_HBOND_ACCEPTOR>
6

> <PUBCHEM_CACTVS_HBOND_DONOR>
4

> <PUBCHEM_CACTVS_ROTATABLE_BOND>
5

> <PUBCHEM_CACTVS_SUBSKEYS>
AAADccBjsAAAAAAAAAAAAAAAAAAAAAAAAAAAAAAAAAAAAAAAAAAAHgAQCAAACCjBgAQBCAJAAgAoAACQLAAAAAEAAAAAAIGAAAACABIAgAAAQAAEEAAAAACYEQAAAAAAAAAAAAAAAAAAAAAAAAAAAAAAAA==

> <PUBCHEM_IUPAC_OPENEYE_NAME>
2-amino-5-guanidino-pentanoic acid

> <PUBCHEM_IUPAC_CAS_NAME>
2-amino-5-guanidinopentanoic acid

> <PUBCHEM_IUPAC_NAME>
2-amino-5-(diaminomethylideneamino)pentanoic acid

> <PUBCHEM_IUPAC_SYSTEMATIC_NAME>
2-azanyl-5-[bis(azanyl)methylideneamino]pentanoic acid

> <PUBCHEM_IUPAC_TRADITIONAL_NAME>
2-amino-5-guanidino-valeric acid

> <PUBCHEM_NIST_INCHI>
InChI=1S/C6H14N4O2/c7-4(5(11)12)2-1-3-10-6(8)9/h4H,1-3,7H2,(H,11,12)(H4,8,9,10)

> <PUBCHEM_NIST_INCHIKEY>
ODKSFYDXXFIFQN-UHFFFAOYSA-N

> <PUBCHEM_XLOGP3>
-4.2

> <PUBCHEM_EXACT_MASS>
174.111676

> <PUBCHEM_MOLECULAR_FORMULA>
C6H14N4O2

> <PUBCHEM_MOLECULAR_WEIGHT>
174.20096

> <PUBCHEM_OPENEYE_CAN_SMILES>
C(CC(C(=O)O)N)CN=C(N)N

> <PUBCHEM_OPENEYE_ISO_SMILES>
C(CC(C(=O)O)N)CN=C(N)N

> <PUBCHEM_CACTVS_TPSA>
128

> <PUBCHEM_MONOISOTOPIC_WEIGHT>
174.111676

> <PUBCHEM_TOTAL_CHARGE>
0

> <PUBCHEM_HEAVY_ATOM_COUNT>
12

> <PUBCHEM_ATOM_DEF_STEREO_COUNT>
0

> <PUBCHEM_ATOM_UDEF_STEREO_COUNT>
1

> <PUBCHEM_BOND_DEF_STEREO_COUNT>
0

> <PUBCHEM_BOND_UDEF_STEREO_COUNT>
0

> <PUBCHEM_ISOTOPIC_ATOM_COUNT>
0

> <PUBCHEM_COMPONENT_COUNT>
1

> <PUBCHEM_CACTVS_TAUTO_COUNT>
2

> <PUBCHEM_BONDANNOTATIONS>
9  17  3

$$$$
2730
  -OEChem-04090922232D

 29 29  0     0  0  0  0  0  0999 V2000
    5.4641   -2.7500    0.0000 Cl  0  0  0  0  0  0  0  0  0  0  0  0
    2.0000   -2.7500    0.0000 Cl  0  0  0  0  0  0  0  0  0  0  0  0
    2.0000   -0.7500    0.0000 Cl  0  0  0  0  0  0  0  0  0  0  0  0
    4.4641    0.2500    0.0000 S   0  0  0  0  0  0  0  0  0  0  0  0
    5.4641    0.2500    0.0000 P   0  0  0  0  0  0  0  0  0  0  0  0
    6.4641    0.2500    0.0000 O   0  0  0  0  0  0  0  0  0  0  0  0
    5.4641    1.2500    0.0000 O   0  0  0  0  0  0  0  0  0  0  0  0
    5.4641   -0.7500    0.0000 O   0  0  0  0  0  0  0  0  0  0  0  0
    3.7321   -0.7500    0.0000 N   0  0  0  0  0  0  0  0  0  0  0  0
    6.9641   -0.6160    0.0000 C   0  0  0  0  0  0  0  0  0  0  0  0
    6.3301    1.7500    0.0000 C   0  0  0  0  0  0  0  0  0  0  0  0
    4.5981   -1.2500    0.0000 C   0  0  0  0  0  0  0  0  0  0  0  0
    7.9641   -0.6160    0.0000 C   0  0  0  0  0  0  0  0  0  0  0  0
    6.3301    2.7500    0.0000 C   0  0  0  0  0  0  0  0  0  0  0  0
    4.5981   -2.2500    0.0000 C   0  0  0  0  0  0  0  0  0  0  0  0
    3.7321   -2.7500    0.0000 C   0  0  0  0  0  0  0  0  0  0  0  0
    2.8660   -2.2500    0.0000 C   0  0  0  0  0  0  0  0  0  0  0  0
    2.8660   -1.2500    0.0000 C   0  0  0  0  0  0  0  0  0  0  0  0
    7.0718   -1.2266    0.0000 H   0  0  0  0  0  0  0  0  0  0  0  0
    6.3815   -0.8281    0.0000 H   0  0  0  0  0  0  0  0  0  0  0  0
    6.9407    1.8577    0.0000 H   0  0  0  0  0  0  0  0  0  0  0  0
    6.5422    1.1674    0.0000 H   0  0  0  0  0  0  0  0  0  0  0  0
    8.5841   -0.6160    0.0000 H   0  0  0  0  0  0  0  0  0  0  0  0
    7.9641    0.0040    0.0000 H   0  0  0  0  0  0  0  0  0  0  0  0
    7.9641   -1.2360    0.0000 H   0  0  0  0  0  0  0  0  0  0  0  0
    5.7101    2.7500    0.0000 H   0  0  0  0  0  0  0  0  0  0  0  0
    6.3301    3.3700    0.0000 H   0  0  0  0  0  0  0  0  0  0  0  0
    6.9501    2.7500    0.0000 H   0  0  0  0  0  0  0  0  0  0  0  0
    3.7321   -3.3700    0.0000 H   0  0  0  0  0  0  0  0  0  0  0  0
  1 15  1  0  0  0  0
  2 17  1  0  0  0  0
  3 18  1  0  0  0  0
  4  5  2  0  0  0  0
  5  6  1  0  0  0  0
  5  7  1  0  0  0  0
  5  8  1  0  0  0  0
  6 10  1  0  0  0  0
  7 11  1  0  0  0  0
  8 12  1  0  0  0  0
  9 12  2  0  0  0  0
  9 18  1  0  0  0  0
 10 13  1  0  0  0  0
 10 19  1  0  0  0  0
 10 20  1  0  0  0  0
 11 14  1  0  0  0  0
 11 21  1  0  0  0  0
 11 22  1  0  0  0  0
 12 15  1  0  0  0  0
 13 23  1  0  0  0  0
 13 24  1  0  0  0  0
 13 25  1  0  0  0  0
 14 26  1  0  0  0  0
 14 27  1  0  0  0  0
 14 28  1  0  0  0  0
 15 16  2  0  0  0  0
 16 17  1  0  0  0  0
 16 29  1  0  0  0  0
 17 18  2  0  0  0  0
M  END
> <PUBCHEM_COMPOUND_CID>
2730

> <PUBCHEM_COMPOUND_CANONICALIZED>
1

> <PUBCHEM_CACTVS_COMPLEXITY>
303

> <PUBCHEM_CACTVS_HBOND_ACCEPTOR>
4

> <PUBCHEM_CACTVS_HBOND_DONOR>
0

> <PUBCHEM_CACTVS_ROTATABLE_BOND>
6

> <PUBCHEM_CACTVS_SUBSKEYS>
AAADccByMAJGAAAAAAAAAAAAAAAAAAAAAAAsAAAAAAAAAAABgAAAHgIAACAACAKhkiIyhJIIERCgACBiRACCgCAhJWAAmmAkT5gIJuLBkpPEMAhkwBHIyAaQEAAAAAAAAAAAAAAAAAAAAAAAAAAAAAAAAA==

> <PUBCHEM_IUPAC_OPENEYE_NAME>
diethoxy-thioxo-[(3,5,6-trichloro-2-pyridyl)oxy]phosphorane

> <PUBCHEM_IUPAC_CAS_NAME>
diethoxy-thioxo-[(3,5,6-trichloro-2-pyridyl)oxy]phosphorane

> <PUBCHEM_IUPAC_NAME>
diethoxy-sulfanylidene-(3,5,6-trichloropyridin-2-yl)oxy-$l^{5}-phosphane

> <PUBCHEM_IUPAC_SYSTEMATIC_NAME>
diethoxy-sulfanylidene-(3,5,6-trichloropyridin-2-yl)oxy-$l^{5}-phosphane

> <PUBCHEM_IUPAC_TRADITIONAL_NAME>
diethoxy-thioxo-[(3,5,6-trichloro-2-pyridyl)oxy]phosphorane

> <PUBCHEM_NIST_INCHI>
InChI=1S/C9H11Cl3NO3PS/c1-3-14-17(18,15-4-2)16-9-7(11)5-6(10)8(12)13-9/h5H,3-4H2,1-2H3

> <PUBCHEM_NIST_INCHIKEY>
SBPBAQFWLVIOKP-UHFFFAOYSA-N

> <PUBCHEM_XLOGP3>
5.3

> <PUBCHEM_EXACT_MASS>
348.926284

> <PUBCHEM_MOLECULAR_FORMULA>
C9H11Cl3NO3PS

> <PUBCHEM_MOLECULAR_WEIGHT>
350.586301

> <PUBCHEM_OPENEYE_CAN_SMILES>
CCOP(=S)(OCC)OC1=NC(=C(C=C1Cl)Cl)Cl

> <PUBCHEM_OPENEYE_ISO_SMILES>
CCOP(=S)(OCC)OC1=NC(=C(C=C1Cl)Cl)Cl

> <PUBCHEM_CACTVS_TPSA>
40.6

> <PUBCHEM_MONOISOTOPIC_WEIGHT>
348.926284

> <PUBCHEM_TOTAL_CHARGE>
0

> <PUBCHEM_HEAVY_ATOM_COUNT>
18

> <PUBCHEM_ATOM_DEF_STEREO_COUNT>
0

> <PUBCHEM_ATOM_UDEF_STEREO_COUNT>
0

> <PUBCHEM_BOND_DEF_STEREO_COUNT>
0

> <PUBCHEM_BOND_UDEF_STEREO_COUNT>
0

> <PUBCHEM_ISOTOPIC_ATOM_COUNT>
0

> <PUBCHEM_COMPONENT_COUNT>
1

> <PUBCHEM_CACTVS_TAUTO_COUNT>
1

> <PUBCHEM_BONDANNOTATIONS>
12  15  8
15  16  8
16  17  8
17  18  8
9  12  8
9  18  8

$$$$
4004
  -OEChem-04090922232D

 38 37  0     1  0  0  0  0  0999 V2000
    4.5981    1.6340    0.0000 S   0  0  0  0  0  0  0  0  0  0  0  0
    4.2321    0.2679    0.0000 S   0  0  0  0  0  0  0  0  0  0  0  0
    3.7321    1.1340    0.0000 P   0  0  0  0  0  0  0  0  0  0  0  0
    7.1962    1.1340    0.0000 O   0  0  0  0  0  0  0  0  0  0  0  0
    6.3301   -1.3660    0.0000 O   0  0  0  0  0  0  0  0  0  0  0  0
    2.8660    0.6340    0.0000 O   0  0  0  0  0  0  0  0  0  0  0  0
    3.2321    2.0000    0.0000 O   0  0  0  0  0  0  0  0  0  0  0  0
    6.3301    2.6340    0.0000 O   0  0  0  0  0  0  0  0  0  0  0  0
    7.1962    0.1340    0.0000 O   0  0  0  0  0  0  0  0  0  0  0  0
    5.4641    1.1340    0.0000 C   0  0  3  0  0  0  0  0  0  0  0  0
    5.4641    0.1340    0.0000 C   0  0  0  0  0  0  0  0  0  0  0  0
    6.3301    1.6340    0.0000 C   0  0  0  0  0  0  0  0  0  0  0  0
    6.3301   -0.3660    0.0000 C   0  0  0  0  0  0  0  0  0  0  0  0
    8.0622    1.6340    0.0000 C   0  0  0  0  0  0  0  0  0  0  0  0
    7.1962   -1.8660    0.0000 C   0  0  0  0  0  0  0  0  0  0  0  0
    8.9282    1.1340    0.0000 C   0  0  0  0  0  0  0  0  0  0  0  0
    7.1962   -2.8660    0.0000 C   0  0  0  0  0  0  0  0  0  0  0  0
    2.0000    1.1340    0.0000 C   0  0  0  0  0  0  0  0  0  0  0  0
    3.7321    2.8660    0.0000 C   0  0  0  0  0  0  0  0  0  0  0  0
    4.7280    0.7090    0.0000 H   0  0  0  0  0  0  0  0  0  0  0  0
    4.8535    0.2416    0.0000 H   0  0  0  0  0  0  0  0  0  0  0  0
    5.2521   -0.4486    0.0000 H   0  0  0  0  0  0  0  0  0  0  0  0
    8.4607    2.1089    0.0000 H   0  0  0  0  0  0  0  0  0  0  0  0
    7.6637    2.1089    0.0000 H   0  0  0  0  0  0  0  0  0  0  0  0
    7.8067   -1.9737    0.0000 H   0  0  0  0  0  0  0  0  0  0  0  0
    7.4082   -1.2834    0.0000 H   0  0  0  0  0  0  0  0  0  0  0  0
    8.6182    0.5970    0.0000 H   0  0  0  0  0  0  0  0  0  0  0  0
    9.4651    0.8240    0.0000 H   0  0  0  0  0  0  0  0  0  0  0  0
    9.2382    1.6709    0.0000 H   0  0  0  0  0  0  0  0  0  0  0  0
    6.5762   -2.8660    0.0000 H   0  0  0  0  0  0  0  0  0  0  0  0
    7.1962   -3.4860    0.0000 H   0  0  0  0  0  0  0  0  0  0  0  0
    7.8162   -2.8660    0.0000 H   0  0  0  0  0  0  0  0  0  0  0  0
    2.3100    1.6709    0.0000 H   0  0  0  0  0  0  0  0  0  0  0  0
    1.4631    1.4440    0.0000 H   0  0  0  0  0  0  0  0  0  0  0  0
    1.6900    0.5970    0.0000 H   0  0  0  0  0  0  0  0  0  0  0  0
    4.2690    2.5560    0.0000 H   0  0  0  0  0  0  0  0  0  0  0  0
    4.0421    3.4030    0.0000 H   0  0  0  0  0  0  0  0  0  0  0  0
    3.1951    3.1760    0.0000 H   0  0  0  0  0  0  0  0  0  0  0  0
  1  3  1  0  0  0  0
  1 10  1  0  0  0  0
  2  3  2  0  0  0  0
  3  6  1  0  0  0  0
  3  7  1  0  0  0  0
  4 12  1  0  0  0  0
  4 14  1  0  0  0  0
  5 13  1  0  0  0  0
  5 15  1  0  0  0  0
  6 18  1  0  0  0  0
  7 19  1  0  0  0  0
  8 12  2  0  0  0  0
  9 13  2  0  0  0  0
 10 11  1  0  0  0  0
 10 12  1  0  0  0  0
 10 20  1  0  0  0  0
 11 13  1  0  0  0  0
 11 21  1  0  0  0  0
 11 22  1  0  0  0  0
 14 16  1  0  0  0  0
 14 23  1  0  0  0  0
 14 24  1  0  0  0  0
 15 17  1  0  0  0  0
 15 25  1  0  0  0  0
 15 26  1  0  0  0  0
 16 27  1  0  0  0  0
 16 28  1  0  0  0  0
 16 29  1  0  0  0  0
 17 30  1  0  0  0  0
 17 31  1  0  0  0  0
 17 32  1  0  0  0  0
 18 33  1  0  0  0  0
 18 34  1  0  0  0  0
 18 35  1  0  0  0  0
 19 36  1  0  0  0  0
 19 37  1  0  0  0  0
 19 38  1  0  0  0  0
M  END
> <PUBCHEM_COMPOUND_CID>
4004

> <PUBCHEM_COMPOUND_CANONICALIZED>
1

> <PUBCHEM_CACTVS_COMPLEXITY>
341

> <PUBCHEM_CACTVS_HBOND_ACCEPTOR>
6

> <PUBCHEM_CACTVS_HBOND_DONOR>
0

> <PUBCHEM_CACTVS_ROTATABLE_BOND>
11

> <PUBCHEM_CACTVS_SUBSKEYS>
AAADceBwOAJgAAAAAAAAAAAAAAAAAAAAAAAAAAAAAAAAAAAAAAAAGgQAACAACACkwAKCCAAABRAIAACQCAAAAAAAAAAAAAEAAAAAABAAAAACAAAEAAAAAABDAAAAAAAAAAAAAAAAAAAAAAAAAAAAAAAAAA==

> <PUBCHEM_IUPAC_OPENEYE_NAME>
diethyl 2-dimethoxyphosphinothioylsulfanylbutanedioate

> <PUBCHEM_IUPAC_CAS_NAME>
2-(dimethoxyphosphinothioylthio)butanedioic acid diethyl ester

> <PUBCHEM_IUPAC_NAME>
diethyl 2-dimethoxyphosphinothioylsulfanylbutanedioate

> <PUBCHEM_IUPAC_SYSTEMATIC_NAME>
diethyl 2-dimethoxyphosphinothioylsulfanylbutanedioate

> <PUBCHEM_IUPAC_TRADITIONAL_NAME>
2-(dimethoxythiophosphorylthio)succinic acid diethyl ester

> <PUBCHEM_NIST_INCHI>
InChI=1S/C10H19O6PS2/c1-5-15-9(11)7-8(10(12)16-6-2)19-17(18,13-3)14-4/h8H,5-7H2,1-4H3

> <PUBCHEM_NIST_INCHIKEY>
JXSJBGJIGXNWCI-UHFFFAOYSA-N

> <PUBCHEM_XLOGP3>
2.4

> <PUBCHEM_EXACT_MASS>
330.036066

> <PUBCHEM_MOLECULAR_FORMULA>
C10H19O6PS2

> <PUBCHEM_MOLECULAR_WEIGHT>
330.358021

> <PUBCHEM_OPENEYE_CAN_SMILES>
CCOC(=O)CC(C(=O)OCC)SP(=S)(OC)OC

> <PUBCHEM_OPENEYE_ISO_SMILES>
CCOC(=O)CC(C(=O)OCC)SP(=S)(OC)OC

> <PUBCHEM_CACTVS_TPSA>
71.1

> <PUBCHEM_MONOISOTOPIC_WEIGHT>
330.036066

> <PUBCHEM_TOTAL_CHARGE>
0

> <PUBCHEM_HEAVY_ATOM_COUNT>
19

> <PUBCHEM_ATOM_DEF_STEREO_COUNT>
0

> <PUBCHEM_ATOM_UDEF_STEREO_COUNT>
1

> <PUBCHEM_BOND_DEF_STEREO_COUNT>
0

> <PUBCHEM_BOND_UDEF_STEREO_COUNT>
0

> <PUBCHEM_ISOTOPIC_ATOM_COUNT>
0

> <PUBCHEM_COMPONENT_COUNT>
1

> <PUBCHEM_CACTVS_TAUTO_COUNT>
1

> <PUBCHEM_BONDANNOTATIONS>
10  20  3

$$$$
4594
  -OEChem-04090922232D

 43 45  0     1  0  0  0  0  0999 V2000
    7.9939    0.1690    0.0000 S   0  0  3  0  0  0  0  0  0  0  0  0
   11.4939    1.0350    0.0000 O   0  0  0  0  0  0  0  0  0  0  0  0
    8.4939    1.0350    0.0000 O   0  0  0  0  0  0  0  0  0  0  0  0
    2.8660    1.1690    0.0000 O   0  0  0  0  0  0  0  0  0  0  0  0
    6.4103    0.9737    0.0000 N   0  0  0  0  0  0  0  0  0  0  0  0
    6.4103   -0.6357    0.0000 N   0  0  0  0  0  0  0  0  0  0  0  0
    9.9939   -1.5631    0.0000 N   0  0  0  0  0  0  0  0  0  0  0  0
    8.4939   -0.6970    0.0000 C   0  0  0  0  0  0  0  0  0  0  0  0
    9.4939   -0.6970    0.0000 C   0  0  0  0  0  0  0  0  0  0  0  0
    9.9939    0.1690    0.0000 C   0  0  0  0  0  0  0  0  0  0  0  0
    6.9939    0.1690    0.0000 C   0  0  0  0  0  0  0  0  0  0  0  0
    5.4641    0.6690    0.0000 C   0  0  0  0  0  0  0  0  0  0  0  0
   10.9939    0.1690    0.0000 C   0  0  0  0  0  0  0  0  0  0  0  0
    5.4641   -0.3310    0.0000 C   0  0  0  0  0  0  0  0  0  0  0  0
   11.4939   -0.6970    0.0000 C   0  0  0  0  0  0  0  0  0  0  0  0
    9.4939    1.0350    0.0000 C   0  0  0  0  0  0  0  0  0  0  0  0
    4.5981    1.1690    0.0000 C   0  0  0  0  0  0  0  0  0  0  0  0
   10.9939   -1.5631    0.0000 C   0  0  0  0  0  0  0  0  0  0  0  0
    4.5981   -0.8310    0.0000 C   0  0  0  0  0  0  0  0  0  0  0  0
    3.7321    0.6690    0.0000 C   0  0  0  0  0  0  0  0  0  0  0  0
    3.7321   -0.3310    0.0000 C   0  0  0  0  0  0  0  0  0  0  0  0
   12.4939   -0.6970    0.0000 C   0  0  0  0  0  0  0  0  0  0  0  0
   12.4939    1.0350    0.0000 C   0  0  0  0  0  0  0  0  0  0  0  0
    2.0000    0.6690    0.0000 C   0  0  0  0  0  0  0  0  0  0  0  0
    7.9113   -0.9091    0.0000 H   0  0  0  0  0  0  0  0  0  0  0  0
    8.6016   -1.3076    0.0000 H   0  0  0  0  0  0  0  0  0  0  0  0
    6.6029    1.5631    0.0000 H   0  0  0  0  0  0  0  0  0  0  0  0
   10.0309    1.3450    0.0000 H   0  0  0  0  0  0  0  0  0  0  0  0
    9.1839    1.5720    0.0000 H   0  0  0  0  0  0  0  0  0  0  0  0
    8.9570    0.7250    0.0000 H   0  0  0  0  0  0  0  0  0  0  0  0
    4.5981    1.7890    0.0000 H   0  0  0  0  0  0  0  0  0  0  0  0
   11.3039   -2.1000    0.0000 H   0  0  0  0  0  0  0  0  0  0  0  0
    4.5981   -1.4510    0.0000 H   0  0  0  0  0  0  0  0  0  0  0  0
    3.1951   -0.6410    0.0000 H   0  0  0  0  0  0  0  0  0  0  0  0
   12.4939   -1.3170    0.0000 H   0  0  0  0  0  0  0  0  0  0  0  0
   13.1139   -0.6970    0.0000 H   0  0  0  0  0  0  0  0  0  0  0  0
   12.4939   -0.0770    0.0000 H   0  0  0  0  0  0  0  0  0  0  0  0
   12.4939    0.4150    0.0000 H   0  0  0  0  0  0  0  0  0  0  0  0
   13.1139    1.0350    0.0000 H   0  0  0  0  0  0  0  0  0  0  0  0
   12.4939    1.6550    0.0000 H   0  0  0  0  0  0  0  0  0  0  0  0
    1.6900    1.2059    0.0000 H   0  0  0  0  0  0  0  0  0  0  0  0
    1.4631    0.3590    0.0000 H   0  0  0  0  0  0  0  0  0  0  0  0
    2.3100    0.1321    0.0000 H   0  0  0  0  0  0  0  0  0  0  0  0
  1  3  2  0  0  0  0
  1  8  1  0  0  0  0
  1 11  1  0  0  0  0
  2 13  1  0  0  0  0
  2 23  1  0  0  0  0
  4 20  1  0  0  0  0
  4 24  1  0  0  0  0
  5 11  1  0  0  0  0
  5 12  1  0  0  0  0
  5 27  1  0  0  0  0
  6 11  2  0  0  0  0
  6 14  1  0  0  0  0
  7  9  2  0  0  0  0
  7 18  1  0  0  0  0
  8  9  1  0  0  0  0
  8 25  1  0  0  0  0
  8 26  1  0  0  0  0
  9 10  1  0  0  0  0
 10 13  2  0  0  0  0
 10 16  1  0  0  0  0
 12 14  2  0  0  0  0
 12 17  1  0  0  0  0
 13 15  1  0  0  0  0
 14 19  1  0  0  0  0
 15 18  2  0  0  0  0
 15 22  1  0  0  0  0
 16 28  1  0  0  0  0
 16 29  1  0  0  0  0
 16 30  1  0  0  0  0
 17 20  2  0  0  0  0
 17 31  1  0  0  0  0
 18 32  1  0  0  0  0
 19 21  2  0  0  0  0
 19 33  1  0  0  0  0
 20 21  1  0  0  0  0
 21 34  1  0  0  0  0
 22 35  1  0  0  0  0
 22 36  1  0  0  0  0
 22 37  1  0  0  0  0
 23 38  1  0  0  0  0
 23 39  1  0  0  0  0
 23 40  1  0  0  0  0
 24 41  1  0  0  0  0
 24 42  1  0  0  0  0
 24 43  1  0  0  0  0
M  END
> <PUBCHEM_COMPOUND_CID>
4594

> <PUBCHEM_COMPOUND_CANONICALIZED>
1

> <PUBCHEM_CACTVS_COMPLEXITY>
453

> <PUBCHEM_CACTVS_HBOND_ACCEPTOR>
6

> <PUBCHEM_CACTVS_HBOND_DONOR>
1

> <PUBCHEM_CACTVS_ROTATABLE_BOND>
5

> <PUBCHEM_CACTVS_SUBSKEYS>
AAADceB7MABAAAAAAAAAAAAAAAAAAWAAAAA8QAAAAAAAAFgB/AAAHgQQAAAADAzF3ga/1rbJlAqgAzRnZEDK2i3xMrAJ2SA+fJiMbuLkuZuUMChu0BvI6CewUAMOAEAAAgAAACAAgAAEAAAAQAAAAAAAAA==

> <PUBCHEM_IUPAC_OPENEYE_NAME>
6-methoxy-2-[(4-methoxy-3,5-dimethyl-2-pyridyl)methylsulfinyl]-1H-benzimidazole

> <PUBCHEM_IUPAC_CAS_NAME>
6-methoxy-2-[(4-methoxy-3,5-dimethyl-2-pyridyl)methylsulfinyl]-1H-benzimidazole

> <PUBCHEM_IUPAC_NAME>
6-methoxy-2-[(4-methoxy-3,5-dimethylpyridin-2-yl)methylsulfinyl]-1H-benzimidazole

> <PUBCHEM_IUPAC_SYSTEMATIC_NAME>
6-methoxy-2-[(4-methoxy-3,5-dimethyl-pyridin-2-yl)methylsulfinyl]-1H-benzimidazole

> <PUBCHEM_IUPAC_TRADITIONAL_NAME>
6-methoxy-2-[(4-methoxy-3,5-dimethyl-2-pyridyl)methylsulfinyl]-1H-benzimidazole

> <PUBCHEM_NIST_INCHI>
InChI=1S/C17H19N3O3S/c1-10-8-18-15(11(2)16(10)23-4)9-24(21)17-19-13-6-5-12(22-3)7-14(13)20-17/h5-8H,9H2,1-4H3,(H,19,20)

> <PUBCHEM_NIST_INCHIKEY>
SUBDBMMJDZJVOS-UHFFFAOYSA-N

> <PUBCHEM_XLOGP3>
2.2

> <PUBCHEM_EXACT_MASS>
345.114712

> <PUBCHEM_MOLECULAR_FORMULA>
C17H19N3O3S

> <PUBCHEM_MOLECULAR_WEIGHT>
345.41606

> <PUBCHEM_OPENEYE_CAN_SMILES>
CC1=CN=C(C(=C1OC)C)CS(=O)C2=NC3=C(N2)C=C(C=C3)OC

> <PUBCHEM_OPENEYE_ISO_SMILES>
CC1=CN=C(C(=C1OC)C)CS(=O)C2=NC3=C(N2)C=C(C=C3)OC

> <PUBCHEM_CACTVS_TPSA>
77.1

> <PUBCHEM_MONOISOTOPIC_WEIGHT>
345.114712

> <PUBCHEM_TOTAL_CHARGE>
0

> <PUBCHEM_HEAVY_ATOM_COUNT>
24

> <PUBCHEM_ATOM_DEF_STEREO_COUNT>
0

> <PUBCHEM_ATOM_UDEF_STEREO_COUNT>
1

> <PUBCHEM_BOND_DEF_STEREO_COUNT>
0

> <PUBCHEM_BOND_UDEF_STEREO_COUNT>
0

> <PUBCHEM_ISOTOPIC_ATOM_COUNT>
0

> <PUBCHEM_COMPONENT_COUNT>
1

> <PUBCHEM_CACTVS_TAUTO_COUNT>
2

> <PUBCHEM_BONDANNOTATIONS>
1  11  3
10  13  8
12  14  8
12  17  8
13  15  8
14  19  8
15  18  8
17  20  8
19  21  8
20  21  8
5  11  8
5  12  8
6  11  8
6  14  8
7  18  8
7  9  8
9  10  8

$$$$
5386
  -OEChem-04090922232D

 23 24  0     1  0  0  0  0  0999 V2000
    5.4641    1.7694    0.0000 F   0  0  0  0  0  0  0  0  0  0  0  0
    2.9230   -1.8184    0.0000 O   0  0  0  0  0  0  0  0  0  0  0  0
    2.0000   -0.2306    0.0000 O   0  0  0  0  0  0  0  0  0  0  0  0
    3.7321    2.7694    0.0000 O   0  0  0  0  0  0  0  0  0  0  0  0
    3.7321   -0.2306    0.0000 N   0  0  0  0  0  0  0  0  0  0  0  0
    2.8660    1.2694    0.0000 N   0  0  0  0  0  0  0  0  0  0  0  0
    3.7321   -1.2306    0.0000 C   0  0  3  0  0  0  0  0  0  0  0  0
    4.5411   -1.8184    0.0000 C   0  0  0  0  0  0  0  0  0  0  0  0
    4.2321   -2.7694    0.0000 C   0  0  0  0  0  0  0  0  0  0  0  0
    3.2321   -2.7694    0.0000 C   0  0  0  0  0  0  0  0  0  0  0  0
    2.8660    0.2694    0.0000 C   0  0  0  0  0  0  0  0  0  0  0  0
    4.5981    0.2694    0.0000 C   0  0  0  0  0  0  0  0  0  0  0  0
    4.5981    1.2694    0.0000 C   0  0  0  0  0  0  0  0  0  0  0  0
    3.7321    1.7694    0.0000 C   0  0  0  0  0  0  0  0  0  0  0  0
    4.2845   -0.9491    0.0000 H   0  0  0  0  0  0  0  0  0  0  0  0
    5.1075   -2.0705    0.0000 H   0  0  0  0  0  0  0  0  0  0  0  0
    4.8511   -1.2814    0.0000 H   0  0  0  0  0  0  0  0  0  0  0  0
    4.1672   -3.3860    0.0000 H   0  0  0  0  0  0  0  0  0  0  0  0
    4.8385   -2.8983    0.0000 H   0  0  0  0  0  0  0  0  0  0  0  0
    2.6256   -2.8983    0.0000 H   0  0  0  0  0  0  0  0  0  0  0  0
    3.2969   -3.3860    0.0000 H   0  0  0  0  0  0  0  0  0  0  0  0
    5.1350   -0.0406    0.0000 H   0  0  0  0  0  0  0  0  0  0  0  0
    2.3291    1.5794    0.0000 H   0  0  0  0  0  0  0  0  0  0  0  0
  1 13  1  0  0  0  0
  2  7  1  0  0  0  0
  2 10  1  0  0  0  0
  3 11  2  0  0  0  0
  4 14  2  0  0  0  0
  5  7  1  0  0  0  0
  5 11  1  0  0  0  0
  5 12  1  0  0  0  0
  6 11  1  0  0  0  0
  6 14  1  0  0  0  0
  6 23  1  0  0  0  0
  7  8  1  0  0  0  0
  7 15  1  0  0  0  0
  8  9  1  0  0  0  0
  8 16  1  0  0  0  0
  8 17  1  0  0  0  0
  9 10  1  0  0  0  0
  9 18  1  0  0  0  0
  9 19  1  0  0  0  0
 10 20  1  0  0  0  0
 10 21  1  0  0  0  0
 12 13  2  0  0  0  0
 12 22  1  0  0  0  0
 13 14  1  0  0  0  0
M  END
> <PUBCHEM_COMPOUND_CID>
5386

> <PUBCHEM_COMPOUND_CANONICALIZED>
1

> <PUBCHEM_CACTVS_COMPLEXITY>
316

> <PUBCHEM_CACTVS_HBOND_ACCEPTOR>
4

> <PUBCHEM_CACTVS_HBOND_DONOR>
1

> <PUBCHEM_CACTVS_ROTATABLE_BOND>
1

> <PUBCHEM_CACTVS_SUBSKEYS>
AAADccBzMQAAAAAAAAAAAAAAAAAAASAAAAAgAAAAAAAAAAAAAAAAHwAQAAAACADhgAYBAAPABACIAAFWUACAAAAAAAAAAAAIAECAAAAAgAAOAAAMByIAAMAgAAAAAAAAAAAAAAAAAAAAAAAAAAAAAAAAAA==

> <PUBCHEM_IUPAC_OPENEYE_NAME>
5-fluoro-1-tetrahydrofuran-2-yl-pyrimidine-2,4-dione

> <PUBCHEM_IUPAC_CAS_NAME>
5-fluoro-1-(2-tetrahydrofuranyl)pyrimidine-2,4-dione

> <PUBCHEM_IUPAC_NAME>
5-fluoro-1-(oxolan-2-yl)pyrimidine-2,4-dione

> <PUBCHEM_IUPAC_SYSTEMATIC_NAME>
5-fluoro-1-(oxolan-2-yl)pyrimidine-2,4-dione

> <PUBCHEM_IUPAC_TRADITIONAL_NAME>
5-fluoro-1-(tetrahydrofuryl)pyrimidine-2,4-quinone

> <PUBCHEM_NIST_INCHI>
InChI=1S/C8H9FN2O3/c9-5-4-11(6-2-1-3-14-6)8(13)10-7(5)12/h4,6H,1-3H2,(H,10,12,13)

> <PUBCHEM_NIST_INCHIKEY>
WFWLQNSHRPWKFK-UHFFFAOYSA-N

> <PUBCHEM_XLOGP3>
-0.3

> <PUBCHEM_EXACT_MASS>
200.05972

> <PUBCHEM_MOLECULAR_FORMULA>
C8H9FN2O3

> <PUBCHEM_MOLECULAR_WEIGHT>
200.167063

> <PUBCHEM_OPENEYE_CAN_SMILES>
C1CC(OC1)N2C=C(C(=O)NC2=O)F

> <PUBCHEM_OPENEYE_ISO_SMILES>
C1CC(OC1)N2C=C(C(=O)NC2=O)F

> <PUBCHEM_CACTVS_TPSA>
58.6

> <PUBCHEM_MONOISOTOPIC_WEIGHT>
200.05972

> <PUBCHEM_TOTAL_CHARGE>
0

> <PUBCHEM_HEAVY_ATOM_COUNT>
14

> <PUBCHEM_ATOM_DEF_STEREO_COUNT>
0

> <PUBCHEM_ATOM_UDEF_STEREO_COUNT>
1

> <PUBCHEM_BOND_DEF_STEREO_COUNT>
0

> <PUBCHEM_BOND_UDEF_STEREO_COUNT>
0

> <PUBCHEM_ISOTOPIC_ATOM_COUNT>
0

> <PUBCHEM_COMPONENT_COUNT>
1

> <PUBCHEM_CACTVS_TAUTO_COUNT>
3

> <PUBCHEM_BONDANNOTATIONS>
12  13  8
13  14  8
5  11  8
5  12  8
7  5  3
6  11  8
6  14  8

$$$$
5997
  -OEChem-04090922232D

 74 77  0     1  0  0  0  0  0999 V2000
    2.5357   -3.6598    0.0000 O   0  0  0  0  0  0  0  0  0  0  0  0
    7.9288   -0.6074    0.0000 C   0  0  1  0  0  0  0  0  0  0  0  0
    7.9288   -1.6074    0.0000 C   0  0  2  0  0  0  0  0  0  0  0  0
    7.0628   -2.1074    0.0000 C   0  0  1  0  0  0  0  0  0  0  0  0
    6.1968   -1.6074    0.0000 C   0  0  1  0  0  0  0  0  0  0  0  0
    8.8750   -0.3027    0.0000 C   0  0  2  0  0  0  0  0  0  0  0  0
    7.0628   -0.1074    0.0000 C   0  0  0  0  0  0  0  0  0  0  0  0
    5.2868   -2.1143    0.0000 C   0  0  2  0  0  0  0  0  0  0  0  0
    8.8750   -1.9122    0.0000 C   0  0  0  0  0  0  0  0  0  0  0  0
    6.1968   -0.6074    0.0000 C   0  0  0  0  0  0  0  0  0  0  0  0
    9.4587   -1.1074    0.0000 C   0  0  0  0  0  0  0  0  0  0  0  0
    7.0789   -3.1489    0.0000 C   0  0  0  0  0  0  0  0  0  0  0  0
    9.1857    0.6478    0.0000 C   0  0  1  0  0  0  0  0  0  0  0  0
    7.9288    0.3926    0.0000 C   0  0  0  0  0  0  0  0  0  0  0  0
    5.2787   -3.1559    0.0000 C   0  0  0  0  0  0  0  0  0  0  0  0
    4.3599   -1.5502    0.0000 C   0  0  0  0  0  0  0  0  0  0  0  0
    6.1808   -3.6767    0.0000 C   0  0  0  0  0  0  0  0  0  0  0  0
    5.2945   -1.1143    0.0000 C   0  0  0  0  0  0  0  0  0  0  0  0
    4.3433   -3.7056    0.0000 C   0  0  0  0  0  0  0  0  0  0  0  0
    3.4121   -2.0781    0.0000 C   0  0  0  0  0  0  0  0  0  0  0  0
   10.1642    0.8540    0.0000 C   0  0  0  0  0  0  0  0  0  0  0  0
    3.4037   -3.1631    0.0000 C   0  0  2  0  0  0  0  0  0  0  0  0
    8.5179    1.3921    0.0000 C   0  0  0  0  0  0  0  0  0  0  0  0
   10.4749    1.8046    0.0000 C   0  0  0  0  0  0  0  0  0  0  0  0
   11.4534    2.0108    0.0000 C   0  0  0  0  0  0  0  0  0  0  0  0
   11.7640    2.9613    0.0000 C   0  0  0  0  0  0  0  0  0  0  0  0
   12.7425    3.1675    0.0000 C   0  0  0  0  0  0  0  0  0  0  0  0
   11.0962    3.7056    0.0000 C   0  0  0  0  0  0  0  0  0  0  0  0
    8.0188   -2.4527    0.0000 H   0  0  0  0  0  0  0  0  0  0  0  0
    7.8022   -2.5267    0.0000 H   0  0  0  0  0  0  0  0  0  0  0  0
    6.9329   -1.1824    0.0000 H   0  0  0  0  0  0  0  0  0  0  0  0
    9.7148   -0.1708    0.0000 H   0  0  0  0  0  0  0  0  0  0  0  0
    7.4613    0.3675    0.0000 H   0  0  0  0  0  0  0  0  0  0  0  0
    6.6643    0.3675    0.0000 H   0  0  0  0  0  0  0  0  0  0  0  0
    8.6240   -2.4791    0.0000 H   0  0  0  0  0  0  0  0  0  0  0  0
    9.4124   -2.2214    0.0000 H   0  0  0  0  0  0  0  0  0  0  0  0
    5.9847   -0.0248    0.0000 H   0  0  0  0  0  0  0  0  0  0  0  0
    5.5862   -0.7151    0.0000 H   0  0  0  0  0  0  0  0  0  0  0  0
    9.9195   -1.5222    0.0000 H   0  0  0  0  0  0  0  0  0  0  0  0
    9.9195   -0.6927    0.0000 H   0  0  0  0  0  0  0  0  0  0  0  0
    7.2969   -3.7293    0.0000 H   0  0  0  0  0  0  0  0  0  0  0  0
    7.6880   -3.0334    0.0000 H   0  0  0  0  0  0  0  0  0  0  0  0
    9.3783    1.2371    0.0000 H   0  0  0  0  0  0  0  0  0  0  0  0
    8.5488    0.3926    0.0000 H   0  0  0  0  0  0  0  0  0  0  0  0
    7.9288    1.0126    0.0000 H   0  0  0  0  0  0  0  0  0  0  0  0
    7.3088    0.3926    0.0000 H   0  0  0  0  0  0  0  0  0  0  0  0
    4.7681   -1.0835    0.0000 H   0  0  0  0  0  0  0  0  0  0  0  0
    3.9700   -1.0682    0.0000 H   0  0  0  0  0  0  0  0  0  0  0  0
    6.1832   -4.2967    0.0000 H   0  0  0  0  0  0  0  0  0  0  0  0
    5.9145   -1.1191    0.0000 H   0  0  0  0  0  0  0  0  0  0  0  0
    5.2993   -0.4943    0.0000 H   0  0  0  0  0  0  0  0  0  0  0  0
    4.6745   -1.1095    0.0000 H   0  0  0  0  0  0  0  0  0  0  0  0
    3.9460   -4.1816    0.0000 H   0  0  0  0  0  0  0  0  0  0  0  0
    4.7443   -4.1785    0.0000 H   0  0  0  0  0  0  0  0  0  0  0  0
    3.2075   -1.4929    0.0000 H   0  0  0  0  0  0  0  0  0  0  0  0
    2.8004   -2.1795    0.0000 H   0  0  0  0  0  0  0  0  0  0  0  0
   10.1848    0.2344    0.0000 H   0  0  0  0  0  0  0  0  0  0  0  0
   10.7780    0.7667    0.0000 H   0  0  0  0  0  0  0  0  0  0  0  0
    3.4025   -3.7831    0.0000 H   0  0  0  0  0  0  0  0  0  0  0  0
    8.9793    1.8062    0.0000 H   0  0  0  0  0  0  0  0  0  0  0  0
    8.1038    1.8536    0.0000 H   0  0  0  0  0  0  0  0  0  0  0  0
    8.0564    0.9781    0.0000 H   0  0  0  0  0  0  0  0  0  0  0  0
   10.4543    2.4242    0.0000 H   0  0  0  0  0  0  0  0  0  0  0  0
    9.8611    1.8919    0.0000 H   0  0  0  0  0  0  0  0  0  0  0  0
    2.0000   -3.3477    0.0000 H   0  0  0  0  0  0  0  0  0  0  0  0
   11.4739    1.3911    0.0000 H   0  0  0  0  0  0  0  0  0  0  0  0
   12.0672    1.9234    0.0000 H   0  0  0  0  0  0  0  0  0  0  0  0
   12.1781    2.4998    0.0000 H   0  0  0  0  0  0  0  0  0  0  0  0
   12.8704    2.5608    0.0000 H   0  0  0  0  0  0  0  0  0  0  0  0
   13.3492    3.2954    0.0000 H   0  0  0  0  0  0  0  0  0  0  0  0
   12.6147    3.7742    0.0000 H   0  0  0  0  0  0  0  0  0  0  0  0
   11.5577    4.1197    0.0000 H   0  0  0  0  0  0  0  0  0  0  0  0
   10.6821    4.1671    0.0000 H   0  0  0  0  0  0  0  0  0  0  0  0
   10.6347    3.2915    0.0000 H   0  0  0  0  0  0  0  0  0  0  0  0
 22  1  1  1  0  0  0
  1 65  1  0  0  0  0
  2  3  1  0  0  0  0
  2  6  1  0  0  0  0
  2  7  1  0  0  0  0
  2 14  1  1  0  0  0
  3  4  1  0  0  0  0
  3  9  1  0  0  0  0
  3 29  1  6  0  0  0
  4  5  1  0  0  0  0
  4 12  1  0  0  0  0
  4 30  1  1  0  0  0
  5  8  1  0  0  0  0
  5 10  1  0  0  0  0
  5 31  1  6  0  0  0
  6 11  1  0  0  0  0
  6 13  1  0  0  0  0
  6 32  1  6  0  0  0
  7 10  1  0  0  0  0
  7 33  1  0  0  0  0
  7 34  1  0  0  0  0
  8 15  1  0  0  0  0
  8 16  1  0  0  0  0
  8 18  1  1  0  0  0
  9 11  1  0  0  0  0
  9 35  1  0  0  0  0
  9 36  1  0  0  0  0
 10 37  1  0  0  0  0
 10 38  1  0  0  0  0
 11 39  1  0  0  0  0
 11 40  1  0  0  0  0
 12 17  1  0  0  0  0
 12 41  1  0  0  0  0
 12 42  1  0  0  0  0
 13 21  1  0  0  0  0
 13 23  1  6  0  0  0
 13 43  1  0  0  0  0
 14 44  1  0  0  0  0
 14 45  1  0  0  0  0
 14 46  1  0  0  0  0
 15 17  2  0  0  0  0
 15 19  1  0  0  0  0
 16 20  1  0  0  0  0
 16 47  1  0  0  0  0
 16 48  1  0  0  0  0
 17 49  1  0  0  0  0
 18 50  1  0  0  0  0
 18 51  1  0  0  0  0
 18 52  1  0  0  0  0
 19 22  1  0  0  0  0
 19 53  1  0  0  0  0
 19 54  1  0  0  0  0
 20 22  1  0  0  0  0
 20 55  1  0  0  0  0
 20 56  1  0  0  0  0
 21 24  1  0  0  0  0
 21 57  1  0  0  0  0
 21 58  1  0  0  0  0
 22 59  1  0  0  0  0
 23 60  1  0  0  0  0
 23 61  1  0  0  0  0
 23 62  1  0  0  0  0
 24 25  1  0  0  0  0
 24 63  1  0  0  0  0
 24 64  1  0  0  0  0
 25 26  1  0  0  0  0
 25 66  1  0  0  0  0
 25 67  1  0  0  0  0
 26 27  1  0  0  0  0
 26 28  1  0  0  0  0
 26 68  1  0  0  0  0
 27 69  1  0  0  0  0
 27 70  1  0  0  0  0
 27 71  1  0  0  0  0
 28 72  1  0  0  0  0
 28 73  1  0  0  0  0
 28 74  1  0  0  0  0
M  END
> <PUBCHEM_COMPOUND_CID>
5997

> <PUBCHEM_COMPOUND_CANONICALIZED>
1

> <PUBCHEM_CACTVS_COMPLEXITY>
591

> <PUBCHEM_CACTVS_HBOND_ACCEPTOR>
1

> <PUBCHEM_CACTVS_HBOND_DONOR>
1

> <PUBCHEM_CACTVS_ROTATABLE_BOND>
5

> <PUBCHEM_CACTVS_SUBSKEYS>
AAADcfB4IAAAAAAAAAAAAAAAAAAAAYAAAAAyYIAAAAAAAGCIAAAAGgAACAAADxSggAICAAAAAgCAAiBCAAAAAAAgAAAACAAAAAgAEAIAAQAAQAAEwAAIAAOAwPAPgAAAAAAAAADAAAQAACAAAQAACAAAAA==

> <PUBCHEM_IUPAC_OPENEYE_NAME>
(3S,8S,9S,10R,13R,14S,17R)-17-[(1R)-1,5-dimethylhexyl]-10,13-dimethyl-2,3,4,7,8,9,11,12,14,15,16,17-dodecahydro-1H-cyclopenta[a]phenanthren-3-ol

> <PUBCHEM_IUPAC_CAS_NAME>
(3S,8S,9S,10R,13R,14S,17R)-17-[(1R)-1,5-dimethylhexyl]-10,13-dimethyl-2,3,4,7,8,9,11,12,14,15,16,17-dodecahydro-1H-cyclopenta[a]phenanthren-3-ol

> <PUBCHEM_IUPAC_NAME>
(3S,8S,9S,10R,13R,14S,17R)-10,13-dimethyl-17-[(2R)-6-methylheptan-2-yl]-2,3,4,7,8,9,11,12,14,15,16,17-dodecahydro-1H-cyclopenta[a]phenanthren-3-ol

> <PUBCHEM_IUPAC_SYSTEMATIC_NAME>
(3S,8S,9S,10R,13R,14S,17R)-10,13-dimethyl-17-[(2R)-6-methylheptan-2-yl]-2,3,4,7,8,9,11,12,14,15,16,17-dodecahydro-1H-cyclopenta[a]phenanthren-3-ol

> <PUBCHEM_IUPAC_TRADITIONAL_NAME>
(3S,8S,9S,10R,13R,14S,17R)-17-[(1R)-1,5-dimethylhexyl]-10,13-dimethyl-2,3,4,7,8,9,11,12,14,15,16,17-dodecahydro-1H-cyclopenta[a]phenanthren-3-ol

> <PUBCHEM_NIST_INCHI>
InChI=1S/C27H46O/c1-18(2)7-6-8-19(3)23-11-12-24-22-10-9-20-17-21(28)13-15-26(20,4)25(22)14-16-27(23,24)5/h9,18-19,21-25,28H,6-8,10-17H2,1-5H3/t19-,21+,22+,23-,24+,25+,26+,27-/m1/s1

> <PUBCHEM_NIST_INCHIKEY>
HVYWMOMLDIMFJA-DPAQBDIFSA-N

> <PUBCHEM_XLOGP3>
8.7

> <PUBCHEM_EXACT_MASS>
386.354866

> <PUBCHEM_MOLECULAR_FORMULA>
C27H46O

> <PUBCHEM_MOLECULAR_WEIGHT>
386.65354

> <PUBCHEM_OPENEYE_CAN_SMILES>
CC(C)CCCC(C)C1CCC2C1(CCC3C2CC=C4C3(CCC(C4)O)C)C

> <PUBCHEM_OPENEYE_ISO_SMILES>
CC(C)CCC[C@@H](C)[C@H]1CC[C@@H]2[C@@]1(CC[C@H]3[C@H]2CC=C4[C@@]3(CC[C@@H](C4)O)C)C

> <PUBCHEM_CACTVS_TPSA>
20.2

> <PUBCHEM_MONOISOTOPIC_WEIGHT>
386.354866

> <PUBCHEM_TOTAL_CHARGE>
0

> <PUBCHEM_HEAVY_ATOM_COUNT>
28

> <PUBCHEM_ATOM_DEF_STEREO_COUNT>
8

> <PUBCHEM_ATOM_UDEF_STEREO_COUNT>
0

> <PUBCHEM_BOND_DEF_STEREO_COUNT>
0

> <PUBCHEM_BOND_UDEF_STEREO_COUNT>
0

> <PUBCHEM_ISOTOPIC_ATOM_COUNT>
0

> <PUBCHEM_COMPONENT_COUNT>
1

> <PUBCHEM_CACTVS_TAUTO_COUNT>
1

> <PUBCHEM_BONDANNOTATIONS>
22  1  5
13  23  6
2  14  5
3  29  6
4  30  5
5  31  6
6  32  6
8  18  5

$$$$
439924
  -OEChem-04090922232D

 33 34  0     1  0  0  0  0  0999 V2000
    3.7891   -1.2857    0.0000 O   0  0  0  0  0  0  0  0  0  0  0  0
    6.3582   -0.9766    0.0000 O   0  0  0  0  0  0  0  0  0  0  0  0
    5.6859   -3.0457    0.0000 O   0  0  0  0  0  0  0  0  0  0  0  0
    2.5158   -2.9412    0.0000 O   0  0  0  0  0  0  0  0  0  0  0  0
    2.0000    1.8021    0.0000 O   0  0  0  0  0  0  0  0  0  0  0  0
    4.5981    0.3021    0.0000 N   0  3  0  0  0  0  0  0  0  0  0  0
    2.8660    3.3021    0.0000 N   0  0  0  0  0  0  0  0  0  0  0  0
    5.4071   -1.2857    0.0000 C   0  0  2  0  0  0  0  0  0  0  0  0
    5.0981   -2.2367    0.0000 C   0  0  1  0  0  0  0  0  0  0  0  0
    4.5981   -0.6979    0.0000 C   0  0  1  0  0  0  0  0  0  0  0  0
    4.0981   -2.2367    0.0000 C   0  0  1  0  0  0  0  0  0  0  0  0
    3.5103   -3.0457    0.0000 C   0  0  0  0  0  0  0  0  0  0  0  0
    3.7321    0.8021    0.0000 C   0  0  0  0  0  0  0  0  0  0  0  0
    5.4641    0.8021    0.0000 C   0  0  0  0  0  0  0  0  0  0  0  0
    3.7321    1.8021    0.0000 C   0  0  0  0  0  0  0  0  0  0  0  0
    5.4641    1.8021    0.0000 C   0  0  0  0  0  0  0  0  0  0  0  0
    4.5981    2.3021    0.0000 C   0  0  0  0  0  0  0  0  0  0  0  0
    2.8660    2.3021    0.0000 C   0  0  0  0  0  0  0  0  0  0  0  0
    5.5041   -0.6733    0.0000 H   0  0  0  0  0  0  0  0  0  0  0  0
    5.7104   -2.1397    0.0000 H   0  0  0  0  0  0  0  0  0  0  0  0
    5.1505   -0.4164    0.0000 H   0  0  0  0  0  0  0  0  0  0  0  0
    3.4857   -2.1397    0.0000 H   0  0  0  0  0  0  0  0  0  0  0  0
    3.3394   -3.6417    0.0000 H   0  0  0  0  0  0  0  0  0  0  0  0
    4.0675   -3.3175    0.0000 H   0  0  0  0  0  0  0  0  0  0  0  0
    6.8189   -1.3915    0.0000 H   0  0  0  0  0  0  0  0  0  0  0  0
    5.4337   -3.6121    0.0000 H   0  0  0  0  0  0  0  0  0  0  0  0
    3.1951    0.4921    0.0000 H   0  0  0  0  0  0  0  0  0  0  0  0
    6.0010    0.4921    0.0000 H   0  0  0  0  0  0  0  0  0  0  0  0
    6.0010    2.1121    0.0000 H   0  0  0  0  0  0  0  0  0  0  0  0
    2.1513   -3.4428    0.0000 H   0  0  0  0  0  0  0  0  0  0  0  0
    4.5981    2.9221    0.0000 H   0  0  0  0  0  0  0  0  0  0  0  0
    2.3291    3.6121    0.0000 H   0  0  0  0  0  0  0  0  0  0  0  0
    3.4030    3.6121    0.0000 H   0  0  0  0  0  0  0  0  0  0  0  0
  1 10  1  0  0  0  0
  1 11  1  0  0  0  0
  8  2  1  6  0  0  0
  2 25  1  0  0  0  0
  9  3  1  6  0  0  0
  3 26  1  0  0  0  0
  4 12  1  0  0  0  0
  4 30  1  0  0  0  0
  5 18  2  0  0  0  0
 10  6  1  1  0  0  0
  6 13  1  0  0  0  0
  6 14  2  0  0  0  0
  7 18  1  0  0  0  0
  7 32  1  0  0  0  0
  7 33  1  0  0  0  0
  8  9  1  0  0  0  0
  8 10  1  0  0  0  0
  8 19  1  0  0  0  0
  9 11  1  0  0  0  0
  9 20  1  0  0  0  0
 10 21  1  0  0  0  0
 11 12  1  1  0  0  0
 11 22  1  0  0  0  0
 12 23  1  0  0  0  0
 12 24  1  0  0  0  0
 13 15  2  0  0  0  0
 13 27  1  0  0  0  0
 14 16  1  0  0  0  0
 14 28  1  0  0  0  0
 15 17  1  0  0  0  0
 15 18  1  0  0  0  0
 16 17  2  0  0  0  0
 16 29  1  0  0  0  0
 17 31  1  0  0  0  0
M  CHG  1   6   1
M  END
> <PUBCHEM_COMPOUND_CID>
439924

> <PUBCHEM_COMPOUND_CANONICALIZED>
1

> <PUBCHEM_CACTVS_COMPLEXITY>
314

> <PUBCHEM_CACTVS_HBOND_ACCEPTOR>
5

> <PUBCHEM_CACTVS_HBOND_DONOR>
4

> <PUBCHEM_CACTVS_ROTATABLE_BOND>
3

> <PUBCHEM_CACTVS_SUBSKEYS>
AAADccBzOAAAAAAAAAAAAAAAAAAAASAAAAAsAAAAAAAAAAABgAAAHgAQCAAADBThmgY8gJNMFgCoAjF3VACCgCA1AiAI2CE4ZNgLMPrA1ZGOYYhngADbycb4MQIMAAAAAAAAAAAAAAAAAAAAAAAAAAAAAA==

> <PUBCHEM_IUPAC_OPENEYE_NAME>
1-[(2R,3R,4S,5R)-3,4-dihydroxy-5-(hydroxymethyl)tetrahydrofuran-2-yl]pyridin-1-ium-3-carboxamide

> <PUBCHEM_IUPAC_CAS_NAME>
1-[(2R,3R,4S,5R)-3,4-dihydroxy-5-(hydroxymethyl)-2-tetrahydrofuranyl]-3-pyridin-1-iumcarboxamide

> <PUBCHEM_IUPAC_NAME>
1-[(2R,3R,4S,5R)-3,4-dihydroxy-5-(hydroxymethyl)oxolan-2-yl]pyridin-1-ium-3-carboxamide

> <PUBCHEM_IUPAC_SYSTEMATIC_NAME>
1-[(2R,3R,4S,5R)-3,4-dihydroxy-5-(hydroxymethyl)oxolan-2-yl]pyridin-1-ium-3-carboxamide

> <PUBCHEM_IUPAC_TRADITIONAL_NAME>
1-[(2R,3R,4S,5R)-3,4-dihydroxy-5-methylol-tetrahydrofuran-2-yl]pyridin-1-ium-3-carboxamide

> <PUBCHEM_NIST_INCHI>
InChI=1S/C11H14N2O5/c12-10(17)6-2-1-3-13(4-6)11-9(16)8(15)7(5-14)18-11/h1-4,7-9,11,14-16H,5H2,(H-,12,17)/p+1/t7-,8-,9-,11-/m1/s1

> <PUBCHEM_NIST_INCHIKEY>
JLEBZPBDRKPWTD-TURQNECASA-O

> <PUBCHEM_XLOGP3_AA>
-1.8

> <PUBCHEM_EXACT_MASS>
255.098097

> <PUBCHEM_MOLECULAR_FORMULA>
C11H15N2O5+

> <PUBCHEM_MOLECULAR_WEIGHT>
255.2472

> <PUBCHEM_OPENEYE_CAN_SMILES>
C1=CC(=C[N+](=C1)C2C(C(C(O2)CO)O)O)C(=O)N

> <PUBCHEM_OPENEYE_ISO_SMILES>
C1=CC(=C[N+](=C1)[C@H]2[C@@H]([C@@H]([C@H](O2)CO)O)O)C(=O)N

> <PUBCHEM_CACTVS_TPSA>
117

> <PUBCHEM_MONOISOTOPIC_WEIGHT>
255.098097

> <PUBCHEM_TOTAL_CHARGE>
1

> <PUBCHEM_HEAVY_ATOM_COUNT>
18

> <PUBCHEM_ATOM_DEF_STEREO_COUNT>
4

> <PUBCHEM_ATOM_UDEF_STEREO_COUNT>
0

> <PUBCHEM_BOND_DEF_STEREO_COUNT>
0

> <PUBCHEM_BOND_UDEF_STEREO_COUNT>
0

> <PUBCHEM_ISOTOPIC_ATOM_COUNT>
0

> <PUBCHEM_COMPONENT_COUNT>
1

> <PUBCHEM_CACTVS_TAUTO_COUNT>
2

> <PUBCHEM_BONDANNOTATIONS>
11  12  5
13  15  8
14  16  8
15  17  8
16  17  8
8  2  6
9  3  6
10  6  5
6  13  8
6  14  8

$$$$
445354
  -OEChem-04090922232D

 51 51  0     0  0  0  0  0  0999 V2000
    8.1962    4.4400    0.0000 O   0  0  0  0  0  0  0  0  0  0  0  0
    3.0000   -3.5600    0.0000 C   0  0  0  0  0  0  0  0  0  0  0  0
    3.0000   -4.5600    0.0000 C   0  0  0  0  0  0  0  0  0  0  0  0
    3.8660   -5.0600    0.0000 C   0  0  0  0  0  0  0  0  0  0  0  0
    3.8660   -3.0600    0.0000 C   0  0  0  0  0  0  0  0  0  0  0  0
    4.7321   -4.5600    0.0000 C   0  0  0  0  0  0  0  0  0  0  0  0
    4.7321   -3.5600    0.0000 C   0  0  0  0  0  0  0  0  0  0  0  0
    2.0000   -3.5600    0.0000 C   0  0  0  0  0  0  0  0  0  0  0  0
    2.5000   -2.6940    0.0000 C   0  0  0  0  0  0  0  0  0  0  0  0
    3.8660   -2.0600    0.0000 C   0  0  0  0  0  0  0  0  0  0  0  0
    5.5981   -3.0600    0.0000 C   0  0  0  0  0  0  0  0  0  0  0  0
    4.7321   -1.5600    0.0000 C   0  0  0  0  0  0  0  0  0  0  0  0
    4.7321   -0.5600    0.0000 C   0  0  0  0  0  0  0  0  0  0  0  0
    3.8660   -0.0600    0.0000 C   0  0  0  0  0  0  0  0  0  0  0  0
    5.5981   -0.0600    0.0000 C   0  0  0  0  0  0  0  0  0  0  0  0
    5.5981    0.9400    0.0000 C   0  0  0  0  0  0  0  0  0  0  0  0
    6.4641    1.4400    0.0000 C   0  0  0  0  0  0  0  0  0  0  0  0
    6.4641    2.4400    0.0000 C   0  0  0  0  0  0  0  0  0  0  0  0
    5.5981    2.9400    0.0000 C   0  0  0  0  0  0  0  0  0  0  0  0
    7.3301    2.9400    0.0000 C   0  0  0  0  0  0  0  0  0  0  0  0
    7.3301    3.9400    0.0000 C   0  0  0  0  0  0  0  0  0  0  0  0
    2.3894   -4.4523    0.0000 H   0  0  0  0  0  0  0  0  0  0  0  0
    2.7880   -5.1426    0.0000 H   0  0  0  0  0  0  0  0  0  0  0  0
    3.4675   -5.5350    0.0000 H   0  0  0  0  0  0  0  0  0  0  0  0
    4.2646   -5.5350    0.0000 H   0  0  0  0  0  0  0  0  0  0  0  0
    4.9441   -5.1426    0.0000 H   0  0  0  0  0  0  0  0  0  0  0  0
    5.3426   -4.4523    0.0000 H   0  0  0  0  0  0  0  0  0  0  0  0
    2.0000   -2.9400    0.0000 H   0  0  0  0  0  0  0  0  0  0  0  0
    1.3800   -3.5600    0.0000 H   0  0  0  0  0  0  0  0  0  0  0  0
    2.0000   -4.1800    0.0000 H   0  0  0  0  0  0  0  0  0  0  0  0
    3.0369   -2.3840    0.0000 H   0  0  0  0  0  0  0  0  0  0  0  0
    2.1900   -2.1570    0.0000 H   0  0  0  0  0  0  0  0  0  0  0  0
    1.9631   -3.0040    0.0000 H   0  0  0  0  0  0  0  0  0  0  0  0
    3.3291   -1.7500    0.0000 H   0  0  0  0  0  0  0  0  0  0  0  0
    5.9081   -3.5969    0.0000 H   0  0  0  0  0  0  0  0  0  0  0  0
    6.1350   -2.7500    0.0000 H   0  0  0  0  0  0  0  0  0  0  0  0
    5.2881   -2.5231    0.0000 H   0  0  0  0  0  0  0  0  0  0  0  0
    5.2690   -1.8700    0.0000 H   0  0  0  0  0  0  0  0  0  0  0  0
    4.1760    0.4769    0.0000 H   0  0  0  0  0  0  0  0  0  0  0  0
    3.3291    0.2500    0.0000 H   0  0  0  0  0  0  0  0  0  0  0  0
    3.5560   -0.5969    0.0000 H   0  0  0  0  0  0  0  0  0  0  0  0
    6.1350   -0.3700    0.0000 H   0  0  0  0  0  0  0  0  0  0  0  0
    5.0611    1.2500    0.0000 H   0  0  0  0  0  0  0  0  0  0  0  0
    7.0010    1.1300    0.0000 H   0  0  0  0  0  0  0  0  0  0  0  0
    5.9081    3.4769    0.0000 H   0  0  0  0  0  0  0  0  0  0  0  0
    5.0611    3.2500    0.0000 H   0  0  0  0  0  0  0  0  0  0  0  0
    5.2881    2.4031    0.0000 H   0  0  0  0  0  0  0  0  0  0  0  0
    7.8671    2.6300    0.0000 H   0  0  0  0  0  0  0  0  0  0  0  0
    7.1181    4.5226    0.0000 H   0  0  0  0  0  0  0  0  0  0  0  0
    6.7196    3.8323    0.0000 H   0  0  0  0  0  0  0  0  0  0  0  0
    8.1962    5.0600    0.0000 H   0  0  0  0  0  0  0  0  0  0  0  0
  1 21  1  0  0  0  0
  1 51  1  0  0  0  0
  2  3  1  0  0  0  0
  2  5  1  0  0  0  0
  2  8  1  0  0  0  0
  2  9  1  0  0  0  0
  3  4  1  0  0  0  0
  3 22  1  0  0  0  0
  3 23  1  0  0  0  0
  4  6  1  0  0  0  0
  4 24  1  0  0  0  0
  4 25  1  0  0  0  0
  5  7  2  0  0  0  0
  5 10  1  0  0  0  0
  6  7  1  0  0  0  0
  6 26  1  0  0  0  0
  6 27  1  0  0  0  0
  7 11  1  0  0  0  0
  8 28  1  0  0  0  0
  8 29  1  0  0  0  0
  8 30  1  0  0  0  0
  9 31  1  0  0  0  0
  9 32  1  0  0  0  0
  9 33  1  0  0  0  0
 10 12  2  0  0  0  0
 10 34  1  0  0  0  0
 11 35  1  0  0  0  0
 11 36  1  0  0  0  0
 11 37  1  0  0  0  0
 12 13  1  0  0  0  0
 12 38  1  0  0  0  0
 13 14  1  0  0  0  0
 13 15  2  0  0  0  0
 14 39  1  0  0  0  0
 14 40  1  0  0  0  0
 14 41  1  0  0  0  0
 15 16  1  0  0  0  0
 15 42  1  0  0  0  0
 16 17  2  0  0  0  0
 16 43  1  0  0  0  0
 17 18  1  0  0  0  0
 17 44  1  0  0  0  0
 18 19  1  0  0  0  0
 18 20  2  0  0  0  0
 19 45  1  0  0  0  0
 19 46  1  0  0  0  0
 19 47  1  0  0  0  0
 20 21  1  0  0  0  0
 20 48  1  0  0  0  0
 21 49  1  0  0  0  0
 21 50  1  0  0  0  0
M  END
> <PUBCHEM_COMPOUND_CID>
445354

> <PUBCHEM_COMPOUND_CANONICALIZED>
1

> <PUBCHEM_CACTVS_COMPLEXITY>
496

> <PUBCHEM_CACTVS_HBOND_ACCEPTOR>
1

> <PUBCHEM_CACTVS_HBOND_DONOR>
1

> <PUBCHEM_CACTVS_ROTATABLE_BOND>
5

> <PUBCHEM_CACTVS_SUBSKEYS>
AAADceB4IAAAAAAAAAAAAAAAAAAAAAAAAAAiAAAAAAAAAAAAAAAAGgAACAAADgCggAICAAAAAgCAAiBCAAAAAAAgAAAICAAAAAgIFAIAAQAAEAAAgAAIkAMAgMAPAAAAAAAAAAAAAAAAAAAAAAAAAAAAAA==

> <PUBCHEM_IUPAC_OPENEYE_NAME>
(2E,4E,6E,8E)-3,7-dimethyl-9-(2,6,6-trimethylcyclohexen-1-yl)nona-2,4,6,8-tetraen-1-ol

> <PUBCHEM_IUPAC_CAS_NAME>
(2E,4E,6E,8E)-3,7-dimethyl-9-(2,6,6-trimethyl-1-cyclohexenyl)-1-nona-2,4,6,8-tetraenol

> <PUBCHEM_IUPAC_NAME>
(2E,4E,6E,8E)-3,7-dimethyl-9-(2,6,6-trimethylcyclohexen-1-yl)nona-2,4,6,8-tetraen-1-ol

> <PUBCHEM_IUPAC_SYSTEMATIC_NAME>
(2E,4E,6E,8E)-3,7-dimethyl-9-(2,6,6-trimethylcyclohexen-1-yl)nona-2,4,6,8-tetraen-1-ol

> <PUBCHEM_IUPAC_TRADITIONAL_NAME>
(2E,4E,6E,8E)-3,7-dimethyl-9-(2,6,6-trimethylcyclohexen-1-yl)nona-2,4,6,8-tetraen-1-ol

> <PUBCHEM_NIST_INCHI>
InChI=1S/C20H30O/c1-16(8-6-9-17(2)13-15-21)11-12-19-18(3)10-7-14-20(19,4)5/h6,8-9,11-13,21H,7,10,14-15H2,1-5H3/b9-6+,12-11+,16-8+,17-13+

> <PUBCHEM_NIST_INCHIKEY>
FPIPGXGPPPQFEQ-OVSJKPMPSA-N

> <PUBCHEM_XLOGP3>
5.7

> <PUBCHEM_EXACT_MASS>
286.229666

> <PUBCHEM_MOLECULAR_FORMULA>
C20H30O

> <PUBCHEM_MOLECULAR_WEIGHT>
286.4516

> <PUBCHEM_OPENEYE_CAN_SMILES>
CC1=C(C(CCC1)(C)C)C=CC(=CC=CC(=CCO)C)C

> <PUBCHEM_OPENEYE_ISO_SMILES>
CC1=C(C(CCC1)(C)C)/C=C/C(=C/C=C/C(=C/CO)/C)/C

> <PUBCHEM_CACTVS_TPSA>
20.2

> <PUBCHEM_MONOISOTOPIC_WEIGHT>
286.229666

> <PUBCHEM_TOTAL_CHARGE>
0

> <PUBCHEM_HEAVY_ATOM_COUNT>
21

> <PUBCHEM_ATOM_DEF_STEREO_COUNT>
0

> <PUBCHEM_ATOM_UDEF_STEREO_COUNT>
0

> <PUBCHEM_BOND_DEF_STEREO_COUNT>
4

> <PUBCHEM_BOND_UDEF_STEREO_COUNT>
0

> <PUBCHEM_ISOTOPIC_ATOM_COUNT>
0

> <PUBCHEM_COMPONENT_COUNT>
1

> <PUBCHEM_CACTVS_TAUTO_COUNT>
1

$$$$
522834
  -OEChem-04090922232D

 17 17  0     0  0  0  0  0  0999 V2000
    5.3122    0.5282    0.0000 O   0  0  0  0  0  0  0  0  0  0  0  0
    2.8090   -0.4197    0.0000 N   0  0  0  0  0  0  0  0  0  0  0  0
    2.3090    1.1191    0.0000 C   0  0  0  0  0  0  0  0  0  0  0  0
    3.3090    1.1191    0.0000 C   0  0  0  0  0  0  0  0  0  0  0  0
    2.0000    0.1681    0.0000 C   0  0  0  0  0  0  0  0  0  0  0  0
    3.6180    0.1681    0.0000 C   0  0  0  0  0  0  0  0  0  0  0  0
    4.5691   -0.1410    0.0000 C   0  0  0  0  0  0  0  0  0  0  0  0
    4.7770   -1.1191    0.0000 C   0  0  0  0  0  0  0  0  0  0  0  0
    2.3738    1.7357    0.0000 H   0  0  0  0  0  0  0  0  0  0  0  0
    1.7026    1.2480    0.0000 H   0  0  0  0  0  0  0  0  0  0  0  0
    3.2442    1.7357    0.0000 H   0  0  0  0  0  0  0  0  0  0  0  0
    3.9155    1.2480    0.0000 H   0  0  0  0  0  0  0  0  0  0  0  0
    1.6900   -0.3689    0.0000 H   0  0  0  0  0  0  0  0  0  0  0  0
    1.4336    0.4202    0.0000 H   0  0  0  0  0  0  0  0  0  0  0  0
    5.3835   -0.9902    0.0000 H   0  0  0  0  0  0  0  0  0  0  0  0
    4.9059   -1.7256    0.0000 H   0  0  0  0  0  0  0  0  0  0  0  0
    4.1706   -1.2480    0.0000 H   0  0  0  0  0  0  0  0  0  0  0  0
  1  7  2  0  0  0  0
  2  5  1  0  0  0  0
  2  6  2  0  0  0  0
  3  4  1  0  0  0  0
  3  5  1  0  0  0  0
  3  9  1  0  0  0  0
  3 10  1  0  0  0  0
  4  6  1  0  0  0  0
  4 11  1  0  0  0  0
  4 12  1  0  0  0  0
  5 13  1  0  0  0  0
  5 14  1  0  0  0  0
  6  7  1  0  0  0  0
  7  8  1  0  0  0  0
  8 15  1  0  0  0  0
  8 16  1  0  0  0  0
  8 17  1  0  0  0  0
M  END
> <PUBCHEM_COMPOUND_CID>
522834

> <PUBCHEM_COMPOUND_CANONICALIZED>
1

> <PUBCHEM_CACTVS_COMPLEXITY>
138

> <PUBCHEM_CACTVS_HBOND_ACCEPTOR>
2

> <PUBCHEM_CACTVS_HBOND_DONOR>
0

> <PUBCHEM_CACTVS_ROTATABLE_BOND>
1

> <PUBCHEM_CACTVS_SUBSKEYS>
AAADccBiIAAAAAAAAAAAAAAAAAAAAQAAAAAAAAAAAAAAAAAAAAAAHgAAAAAACAzBgAQCAAIAAAAoAYAwBAAAAAAAAAAAAAEwAAAAABIAgAAAAAAAAAAAAAEYAQAAAAAAAAAAAAAAAAAAAAAAAAAAAAAAAA==

> <PUBCHEM_IUPAC_OPENEYE_NAME>
1-(3,4-dihydro-2H-pyrrol-5-yl)ethanone

> <PUBCHEM_IUPAC_CAS_NAME>
1-(3,4-dihydro-2H-pyrrol-5-yl)ethanone

> <PUBCHEM_IUPAC_NAME>
1-(3,4-dihydro-2H-pyrrol-5-yl)ethanone

> <PUBCHEM_IUPAC_SYSTEMATIC_NAME>
1-(3,4-dihydro-2H-pyrrol-5-yl)ethanone

> <PUBCHEM_IUPAC_TRADITIONAL_NAME>
1-(1-pyrrolin-2-yl)ethanone

> <PUBCHEM_NIST_INCHI>
InChI=1S/C6H9NO/c1-5(8)6-3-2-4-7-6/h2-4H2,1H3

> <PUBCHEM_NIST_INCHIKEY>
DQBQWWSFRPLIAX-UHFFFAOYSA-N

> <PUBCHEM_XLOGP3_AA>
-0.4

> <PUBCHEM_EXACT_MASS>
111.068414

> <PUBCHEM_MOLECULAR_FORMULA>
C6H9NO

> <PUBCHEM_MOLECULAR_WEIGHT>
111.14176

> <PUBCHEM_OPENEYE_CAN_SMILES>
CC(=O)C1=NCCC1

> <PUBCHEM_OPENEYE_ISO_SMILES>
CC(=O)C1=NCCC1

> <PUBCHEM_CACTVS_TPSA>
29.4

> <PUBCHEM_MONOISOTOPIC_WEIGHT>
111.068414

> <PUBCHEM_TOTAL_CHARGE>
0

> <PUBCHEM_HEAVY_ATOM_COUNT>
8

> <PUBCHEM_ATOM_DEF_STEREO_COUNT>
0

> <PUBCHEM_ATOM_UDEF_STEREO_COUNT>
0

> <PUBCHEM_BOND_DEF_STEREO_COUNT>
0

> <PUBCHEM_BOND_UDEF_STEREO_COUNT>
0

> <PUBCHEM_ISOTOPIC_ATOM_COUNT>
0

> <PUBCHEM_COMPONENT_COUNT>
1

> <PUBCHEM_CACTVS_TAUTO_COUNT>
2

$$$$
5280489
  -OEChem-04090922232D

 96 97  0     0  0  0  0  0  0999 V2000
    3.0000   -7.7500    0.0000 C   0  0  0  0  0  0  0  0  0  0  0  0
   12.5263    7.7500    0.0000 C   0  0  0  0  0  0  0  0  0  0  0  0
    3.0000   -8.7500    0.0000 C   0  0  0  0  0  0  0  0  0  0  0  0
   12.5263    8.7500    0.0000 C   0  0  0  0  0  0  0  0  0  0  0  0
    3.8660   -9.2500    0.0000 C   0  0  0  0  0  0  0  0  0  0  0  0
   11.6603    9.2500    0.0000 C   0  0  0  0  0  0  0  0  0  0  0  0
    3.8660   -7.2500    0.0000 C   0  0  0  0  0  0  0  0  0  0  0  0
   11.6603    7.2500    0.0000 C   0  0  0  0  0  0  0  0  0  0  0  0
    4.7321   -8.7500    0.0000 C   0  0  0  0  0  0  0  0  0  0  0  0
   10.7942    8.7500    0.0000 C   0  0  0  0  0  0  0  0  0  0  0  0
    4.7321   -7.7500    0.0000 C   0  0  0  0  0  0  0  0  0  0  0  0
   10.7942    7.7500    0.0000 C   0  0  0  0  0  0  0  0  0  0  0  0
    2.0000   -7.7500    0.0000 C   0  0  0  0  0  0  0  0  0  0  0  0
    2.5000   -6.8840    0.0000 C   0  0  0  0  0  0  0  0  0  0  0  0
   13.5263    7.7500    0.0000 C   0  0  0  0  0  0  0  0  0  0  0  0
   13.0263    6.8840    0.0000 C   0  0  0  0  0  0  0  0  0  0  0  0
    3.8660   -6.2500    0.0000 C   0  0  0  0  0  0  0  0  0  0  0  0
   11.6603    6.2500    0.0000 C   0  0  0  0  0  0  0  0  0  0  0  0
    5.5981   -7.2500    0.0000 C   0  0  0  0  0  0  0  0  0  0  0  0
    9.9282    7.2500    0.0000 C   0  0  0  0  0  0  0  0  0  0  0  0
    4.7321   -5.7500    0.0000 C   0  0  0  0  0  0  0  0  0  0  0  0
   10.7942    5.7500    0.0000 C   0  0  0  0  0  0  0  0  0  0  0  0
    4.7321   -4.7500    0.0000 C   0  0  0  0  0  0  0  0  0  0  0  0
   10.7942    4.7500    0.0000 C   0  0  0  0  0  0  0  0  0  0  0  0
    3.8660   -4.2500    0.0000 C   0  0  0  0  0  0  0  0  0  0  0  0
   11.6603    4.2500    0.0000 C   0  0  0  0  0  0  0  0  0  0  0  0
    5.5981   -4.2500    0.0000 C   0  0  0  0  0  0  0  0  0  0  0  0
    9.9282    4.2500    0.0000 C   0  0  0  0  0  0  0  0  0  0  0  0
    5.5981   -3.2500    0.0000 C   0  0  0  0  0  0  0  0  0  0  0  0
    9.9282    3.2500    0.0000 C   0  0  0  0  0  0  0  0  0  0  0  0
    6.4641   -2.7500    0.0000 C   0  0  0  0  0  0  0  0  0  0  0  0
    9.0622    2.7500    0.0000 C   0  0  0  0  0  0  0  0  0  0  0  0
    6.4641   -1.7500    0.0000 C   0  0  0  0  0  0  0  0  0  0  0  0
    9.0622    1.7500    0.0000 C   0  0  0  0  0  0  0  0  0  0  0  0
    5.5981   -1.2500    0.0000 C   0  0  0  0  0  0  0  0  0  0  0  0
    9.9282    1.2500    0.0000 C   0  0  0  0  0  0  0  0  0  0  0  0
    7.3301   -1.2500    0.0000 C   0  0  0  0  0  0  0  0  0  0  0  0
    8.1962    1.2500    0.0000 C   0  0  0  0  0  0  0  0  0  0  0  0
    7.3301   -0.2500    0.0000 C   0  0  0  0  0  0  0  0  0  0  0  0
    8.1962    0.2500    0.0000 C   0  0  0  0  0  0  0  0  0  0  0  0
    2.3894   -8.6423    0.0000 H   0  0  0  0  0  0  0  0  0  0  0  0
    2.7880   -9.3326    0.0000 H   0  0  0  0  0  0  0  0  0  0  0  0
   13.1369    8.6423    0.0000 H   0  0  0  0  0  0  0  0  0  0  0  0
   12.7383    9.3326    0.0000 H   0  0  0  0  0  0  0  0  0  0  0  0
    3.4675   -9.7250    0.0000 H   0  0  0  0  0  0  0  0  0  0  0  0
    4.2646   -9.7250    0.0000 H   0  0  0  0  0  0  0  0  0  0  0  0
   12.0588    9.7250    0.0000 H   0  0  0  0  0  0  0  0  0  0  0  0
   11.2617    9.7250    0.0000 H   0  0  0  0  0  0  0  0  0  0  0  0
    4.9441   -9.3326    0.0000 H   0  0  0  0  0  0  0  0  0  0  0  0
    5.3426   -8.6423    0.0000 H   0  0  0  0  0  0  0  0  0  0  0  0
   10.5822    9.3326    0.0000 H   0  0  0  0  0  0  0  0  0  0  0  0
   10.1836    8.6423    0.0000 H   0  0  0  0  0  0  0  0  0  0  0  0
    2.0000   -7.1300    0.0000 H   0  0  0  0  0  0  0  0  0  0  0  0
    1.3800   -7.7500    0.0000 H   0  0  0  0  0  0  0  0  0  0  0  0
    2.0000   -8.3700    0.0000 H   0  0  0  0  0  0  0  0  0  0  0  0
    3.0369   -6.5740    0.0000 H   0  0  0  0  0  0  0  0  0  0  0  0
    2.1900   -6.3470    0.0000 H   0  0  0  0  0  0  0  0  0  0  0  0
    1.9631   -7.1940    0.0000 H   0  0  0  0  0  0  0  0  0  0  0  0
   13.5263    7.1300    0.0000 H   0  0  0  0  0  0  0  0  0  0  0  0
   14.1463    7.7500    0.0000 H   0  0  0  0  0  0  0  0  0  0  0  0
   13.5263    8.3700    0.0000 H   0  0  0  0  0  0  0  0  0  0  0  0
   12.4893    6.5740    0.0000 H   0  0  0  0  0  0  0  0  0  0  0  0
   13.3363    6.3470    0.0000 H   0  0  0  0  0  0  0  0  0  0  0  0
   13.5632    7.1940    0.0000 H   0  0  0  0  0  0  0  0  0  0  0  0
    3.3291   -5.9400    0.0000 H   0  0  0  0  0  0  0  0  0  0  0  0
   12.1972    5.9400    0.0000 H   0  0  0  0  0  0  0  0  0  0  0  0
    5.9081   -7.7869    0.0000 H   0  0  0  0  0  0  0  0  0  0  0  0
    6.1350   -6.9400    0.0000 H   0  0  0  0  0  0  0  0  0  0  0  0
    5.2881   -6.7131    0.0000 H   0  0  0  0  0  0  0  0  0  0  0  0
    9.6182    7.7869    0.0000 H   0  0  0  0  0  0  0  0  0  0  0  0
    9.3913    6.9400    0.0000 H   0  0  0  0  0  0  0  0  0  0  0  0
   10.2382    6.7131    0.0000 H   0  0  0  0  0  0  0  0  0  0  0  0
    5.2690   -6.0600    0.0000 H   0  0  0  0  0  0  0  0  0  0  0  0
   10.2573    6.0600    0.0000 H   0  0  0  0  0  0  0  0  0  0  0  0
    4.1760   -3.7131    0.0000 H   0  0  0  0  0  0  0  0  0  0  0  0
    3.3291   -3.9400    0.0000 H   0  0  0  0  0  0  0  0  0  0  0  0
    3.5560   -4.7869    0.0000 H   0  0  0  0  0  0  0  0  0  0  0  0
   11.3503    3.7131    0.0000 H   0  0  0  0  0  0  0  0  0  0  0  0
   12.1972    3.9400    0.0000 H   0  0  0  0  0  0  0  0  0  0  0  0
   11.9703    4.7869    0.0000 H   0  0  0  0  0  0  0  0  0  0  0  0
    6.1350   -4.5600    0.0000 H   0  0  0  0  0  0  0  0  0  0  0  0
    9.3913    4.5600    0.0000 H   0  0  0  0  0  0  0  0  0  0  0  0
    5.0611   -2.9400    0.0000 H   0  0  0  0  0  0  0  0  0  0  0  0
   10.4651    2.9400    0.0000 H   0  0  0  0  0  0  0  0  0  0  0  0
    7.0010   -3.0600    0.0000 H   0  0  0  0  0  0  0  0  0  0  0  0
    8.5252    3.0600    0.0000 H   0  0  0  0  0  0  0  0  0  0  0  0
    5.9081   -0.7131    0.0000 H   0  0  0  0  0  0  0  0  0  0  0  0
    5.0611   -0.9400    0.0000 H   0  0  0  0  0  0  0  0  0  0  0  0
    5.2881   -1.7869    0.0000 H   0  0  0  0  0  0  0  0  0  0  0  0
    9.6182    0.7131    0.0000 H   0  0  0  0  0  0  0  0  0  0  0  0
   10.4651    0.9400    0.0000 H   0  0  0  0  0  0  0  0  0  0  0  0
   10.2382    1.7869    0.0000 H   0  0  0  0  0  0  0  0  0  0  0  0
    7.8671   -1.5600    0.0000 H   0  0  0  0  0  0  0  0  0  0  0  0
    7.6592    1.5600    0.0000 H   0  0  0  0  0  0  0  0  0  0  0  0
    6.7932    0.0600    0.0000 H   0  0  0  0  0  0  0  0  0  0  0  0
    8.7331   -0.0600    0.0000 H   0  0  0  0  0  0  0  0  0  0  0  0
  1  3  1  0  0  0  0
  1  7  1  0  0  0  0
  1 13  1  0  0  0  0
  1 14  1  0  0  0  0
  2  4  1  0  0  0  0
  2  8  1  0  0  0  0
  2 15  1  0  0  0  0
  2 16  1  0  0  0  0
  3  5  1  0  0  0  0
  3 41  1  0  0  0  0
  3 42  1  0  0  0  0
  4  6  1  0  0  0  0
  4 43  1  0  0  0  0
  4 44  1  0  0  0  0
  5  9  1  0  0  0  0
  5 45  1  0  0  0  0
  5 46  1  0  0  0  0
  6 10  1  0  0  0  0
  6 47  1  0  0  0  0
  6 48  1  0  0  0  0
  7 11  2  0  0  0  0
  7 17  1  0  0  0  0
  8 12  2  0  0  0  0
  8 18  1  0  0  0  0
  9 11  1  0  0  0  0
  9 49  1  0  0  0  0
  9 50  1  0  0  0  0
 10 12  1  0  0  0  0
 10 51  1  0  0  0  0
 10 52  1  0  0  0  0
 11 19  1  0  0  0  0
 12 20  1  0  0  0  0
 13 53  1  0  0  0  0
 13 54  1  0  0  0  0
 13 55  1  0  0  0  0
 14 56  1  0  0  0  0
 14 57  1  0  0  0  0
 14 58  1  0  0  0  0
 15 59  1  0  0  0  0
 15 60  1  0  0  0  0
 15 61  1  0  0  0  0
 16 62  1  0  0  0  0
 16 63  1  0  0  0  0
 16 64  1  0  0  0  0
 17 21  2  0  0  0  0
 17 65  1  0  0  0  0
 18 22  2  0  0  0  0
 18 66  1  0  0  0  0
 19 67  1  0  0  0  0
 19 68  1  0  0  0  0
 19 69  1  0  0  0  0
 20 70  1  0  0  0  0
 20 71  1  0  0  0  0
 20 72  1  0  0  0  0
 21 23  1  0  0  0  0
 21 73  1  0  0  0  0
 22 24  1  0  0  0  0
 22 74  1  0  0  0  0
 23 25  1  0  0  0  0
 23 27  2  0  0  0  0
 24 26  1  0  0  0  0
 24 28  2  0  0  0  0
 25 75  1  0  0  0  0
 25 76  1  0  0  0  0
 25 77  1  0  0  0  0
 26 78  1  0  0  0  0
 26 79  1  0  0  0  0
 26 80  1  0  0  0  0
 27 29  1  0  0  0  0
 27 81  1  0  0  0  0
 28 30  1  0  0  0  0
 28 82  1  0  0  0  0
 29 31  2  0  0  0  0
 29 83  1  0  0  0  0
 30 32  2  0  0  0  0
 30 84  1  0  0  0  0
 31 33  1  0  0  0  0
 31 85  1  0  0  0  0
 32 34  1  0  0  0  0
 32 86  1  0  0  0  0
 33 35  1  0  0  0  0
 33 37  2  0  0  0  0
 34 36  1  0  0  0  0
 34 38  2  0  0  0  0
 35 87  1  0  0  0  0
 35 88  1  0  0  0  0
 35 89  1  0  0  0  0
 36 90  1  0  0  0  0
 36 91  1  0  0  0  0
 36 92  1  0  0  0  0
 37 39  1  0  0  0  0
 37 93  1  0  0  0  0
 38 40  1  0  0  0  0
 38 94  1  0  0  0  0
 39 40  2  0  0  0  0
 39 95  1  0  0  0  0
 40 96  1  0  0  0  0
M  END
> <PUBCHEM_COMPOUND_CID>
5280489

> <PUBCHEM_COMPOUND_CANONICALIZED>
1

> <PUBCHEM_CACTVS_COMPLEXITY>
1120

> <PUBCHEM_CACTVS_HBOND_ACCEPTOR>
0

> <PUBCHEM_CACTVS_HBOND_DONOR>
0

> <PUBCHEM_CACTVS_ROTATABLE_BOND>
10

> <PUBCHEM_CACTVS_SUBSKEYS>
AAADcfB8AAAAAAAAAAAAAAAAAAAAAAAAAAAiRAAAAAAAAAAAAAAAGAAAAAAADgCAAAACAAAAAACAAiBCAAAAAAAgAAAICAAAAAgIAAIAAQAAAAAAgAAIgAMAgMAPAAAAAAAAAAAAAAAAAAAAAAAAAAAAAA==

> <PUBCHEM_IUPAC_OPENEYE_NAME>
1,3,3-trimethyl-2-[(1E,3E,5E,7E,9E,11E,13E,15E,17E)-3,7,12,16-tetramethyl-18-(2,6,6-trimethylcyclohexen-1-yl)octadeca-1,3,5,7,9,11,13,15,17-nonaenyl]cyclohexene

> <PUBCHEM_IUPAC_CAS_NAME>
1,3,3-trimethyl-2-[(1E,3E,5E,7E,9E,11E,13E,15E,17E)-3,7,12,16-tetramethyl-18-(2,6,6-trimethyl-1-cyclohexenyl)octadeca-1,3,5,7,9,11,13,15,17-nonaenyl]cyclohexene

> <PUBCHEM_IUPAC_NAME>
1,3,3-trimethyl-2-[(1E,3E,5E,7E,9E,11E,13E,15E,17E)-3,7,12,16-tetramethyl-18-(2,6,6-trimethylcyclohexen-1-yl)octadeca-1,3,5,7,9,11,13,15,17-nonaenyl]cyclohexene

> <PUBCHEM_IUPAC_SYSTEMATIC_NAME>
1,3,3-trimethyl-2-[(1E,3E,5E,7E,9E,11E,13E,15E,17E)-3,7,12,16-tetramethyl-18-(2,6,6-trimethylcyclohexen-1-yl)octadeca-1,3,5,7,9,11,13,15,17-nonaenyl]cyclohexene

> <PUBCHEM_IUPAC_TRADITIONAL_NAME>
1,3,3-trimethyl-2-[(1E,3E,5E,7E,9E,11E,13E,15E,17E)-3,7,12,16-tetramethyl-18-(2,6,6-trimethylcyclohexen-1-yl)octadeca-1,3,5,7,9,11,13,15,17-nonaenyl]cyclohexene

> <PUBCHEM_NIST_INCHI>
InChI=1S/C40H56/c1-31(19-13-21-33(3)25-27-37-35(5)23-15-29-39(37,7)8)17-11-12-18-32(2)20-14-22-34(4)26-28-38-36(6)24-16-30-40(38,9)10/h11-14,17-22,25-28H,15-16,23-24,29-30H2,1-10H3/b12-11+,19-13+,20-14+,27-25+,28-26+,31-17+,32-18+,33-21+,34-22+

> <PUBCHEM_NIST_INCHIKEY>
OENHQHLEOONYIE-JLTXGRSLSA-N

> <PUBCHEM_XLOGP3>
13.5

> <PUBCHEM_EXACT_MASS>
536.438202

> <PUBCHEM_MOLECULAR_FORMULA>
C40H56

> <PUBCHEM_MOLECULAR_WEIGHT>
536.87264

> <PUBCHEM_OPENEYE_CAN_SMILES>
CC1=C(C(CCC1)(C)C)C=CC(=CC=CC(=CC=CC=C(C)C=CC=C(C)C=CC2=C(CCCC2(C)C)C)C)C

> <PUBCHEM_OPENEYE_ISO_SMILES>
CC1=C(C(CCC1)(C)C)/C=C/C(=C/C=C/C(=C/C=C/C=C(\C)/C=C/C=C(\C)/C=C/C2=C(CCCC2(C)C)C)/C)/C

> <PUBCHEM_CACTVS_TPSA>
0

> <PUBCHEM_MONOISOTOPIC_WEIGHT>
536.438202

> <PUBCHEM_TOTAL_CHARGE>
0

> <PUBCHEM_HEAVY_ATOM_COUNT>
40

> <PUBCHEM_ATOM_DEF_STEREO_COUNT>
0

> <PUBCHEM_ATOM_UDEF_STEREO_COUNT>
0

> <PUBCHEM_BOND_DEF_STEREO_COUNT>
9

> <PUBCHEM_BOND_UDEF_STEREO_COUNT>
0

> <PUBCHEM_ISOTOPIC_ATOM_COUNT>
0

> <PUBCHEM_COMPONENT_COUNT>
1

> <PUBCHEM_CACTVS_TAUTO_COUNT>
1

$$$$
5368396
  -OEChem-04090922232D

 98 99  0     1  0  0  0  0  0999 V2000
    3.8660  -10.2500    0.0000 O   0  0  0  0  0  0  0  0  0  0  0  0
   11.6603   10.2500    0.0000 O   0  0  0  0  0  0  0  0  0  0  0  0
    3.0000   -7.7500    0.0000 C   0  0  0  0  0  0  0  0  0  0  0  0
    3.8660   -7.2500    0.0000 C   0  0  3  0  0  0  0  0  0  0  0  0
    3.0000   -8.7500    0.0000 C   0  0  0  0  0  0  0  0  0  0  0  0
    3.8660   -9.2500    0.0000 C   0  0  3  0  0  0  0  0  0  0  0  0
    4.7321   -7.7500    0.0000 C   0  0  0  0  0  0  0  0  0  0  0  0
   12.5263    7.7500    0.0000 C   0  0  0  0  0  0  0  0  0  0  0  0
    2.0000   -7.7500    0.0000 C   0  0  0  0  0  0  0  0  0  0  0  0
    2.5000   -6.8840    0.0000 C   0  0  0  0  0  0  0  0  0  0  0  0
   12.5263    8.7500    0.0000 C   0  0  0  0  0  0  0  0  0  0  0  0
    4.7321   -8.7500    0.0000 C   0  0  0  0  0  0  0  0  0  0  0  0
   11.6603    9.2500    0.0000 C   0  0  3  0  0  0  0  0  0  0  0  0
   11.6603    7.2500    0.0000 C   0  0  0  0  0  0  0  0  0  0  0  0
    3.8660   -6.2500    0.0000 C   0  0  0  0  0  0  0  0  0  0  0  0
   10.7942    8.7500    0.0000 C   0  0  0  0  0  0  0  0  0  0  0  0
   10.7942    7.7500    0.0000 C   0  0  0  0  0  0  0  0  0  0  0  0
   13.5263    7.7500    0.0000 C   0  0  0  0  0  0  0  0  0  0  0  0
   13.0263    6.8840    0.0000 C   0  0  0  0  0  0  0  0  0  0  0  0
    5.5981   -7.2500    0.0000 C   0  0  0  0  0  0  0  0  0  0  0  0
    4.7321   -5.7500    0.0000 C   0  0  0  0  0  0  0  0  0  0  0  0
   11.6603    6.2500    0.0000 C   0  0  0  0  0  0  0  0  0  0  0  0
    9.9282    7.2500    0.0000 C   0  0  0  0  0  0  0  0  0  0  0  0
    4.7321   -4.7500    0.0000 C   0  0  0  0  0  0  0  0  0  0  0  0
   10.7942    5.7500    0.0000 C   0  0  0  0  0  0  0  0  0  0  0  0
    3.8660   -4.2500    0.0000 C   0  0  0  0  0  0  0  0  0  0  0  0
   10.7942    4.7500    0.0000 C   0  0  0  0  0  0  0  0  0  0  0  0
    5.5981   -4.2500    0.0000 C   0  0  0  0  0  0  0  0  0  0  0  0
   11.6603    4.2500    0.0000 C   0  0  0  0  0  0  0  0  0  0  0  0
    9.9282    4.2500    0.0000 C   0  0  0  0  0  0  0  0  0  0  0  0
    5.5981   -3.2500    0.0000 C   0  0  0  0  0  0  0  0  0  0  0  0
    9.9282    3.2500    0.0000 C   0  0  0  0  0  0  0  0  0  0  0  0
    6.4641   -2.7500    0.0000 C   0  0  0  0  0  0  0  0  0  0  0  0
    6.4641   -1.7500    0.0000 C   0  0  0  0  0  0  0  0  0  0  0  0
    9.0622    2.7500    0.0000 C   0  0  0  0  0  0  0  0  0  0  0  0
    9.0622    1.7500    0.0000 C   0  0  0  0  0  0  0  0  0  0  0  0
    5.5981   -1.2500    0.0000 C   0  0  0  0  0  0  0  0  0  0  0  0
    7.3301   -1.2500    0.0000 C   0  0  0  0  0  0  0  0  0  0  0  0
    8.1962    1.2500    0.0000 C   0  0  0  0  0  0  0  0  0  0  0  0
    9.9282    1.2500    0.0000 C   0  0  0  0  0  0  0  0  0  0  0  0
    7.3301   -0.2500    0.0000 C   0  0  0  0  0  0  0  0  0  0  0  0
    8.1962    0.2500    0.0000 C   0  0  0  0  0  0  0  0  0  0  0  0
    4.6022   -6.8250    0.0000 H   0  0  0  0  0  0  0  0  0  0  0  0
    2.3894   -8.6423    0.0000 H   0  0  0  0  0  0  0  0  0  0  0  0
    2.7880   -9.3326    0.0000 H   0  0  0  0  0  0  0  0  0  0  0  0
    4.6022   -9.6750    0.0000 H   0  0  0  0  0  0  0  0  0  0  0  0
    2.0000   -7.1300    0.0000 H   0  0  0  0  0  0  0  0  0  0  0  0
    1.3800   -7.7500    0.0000 H   0  0  0  0  0  0  0  0  0  0  0  0
    2.0000   -8.3700    0.0000 H   0  0  0  0  0  0  0  0  0  0  0  0
    3.0369   -6.5740    0.0000 H   0  0  0  0  0  0  0  0  0  0  0  0
    2.1900   -6.3470    0.0000 H   0  0  0  0  0  0  0  0  0  0  0  0
    1.9631   -7.1940    0.0000 H   0  0  0  0  0  0  0  0  0  0  0  0
   13.1369    8.6423    0.0000 H   0  0  0  0  0  0  0  0  0  0  0  0
   12.7383    9.3326    0.0000 H   0  0  0  0  0  0  0  0  0  0  0  0
    5.2690   -9.0600    0.0000 H   0  0  0  0  0  0  0  0  0  0  0  0
   12.3964    9.6750    0.0000 H   0  0  0  0  0  0  0  0  0  0  0  0
    3.3291   -5.9400    0.0000 H   0  0  0  0  0  0  0  0  0  0  0  0
   10.5822    9.3326    0.0000 H   0  0  0  0  0  0  0  0  0  0  0  0
   10.1836    8.6423    0.0000 H   0  0  0  0  0  0  0  0  0  0  0  0
   13.5263    7.1300    0.0000 H   0  0  0  0  0  0  0  0  0  0  0  0
   14.1463    7.7500    0.0000 H   0  0  0  0  0  0  0  0  0  0  0  0
   13.5263    8.3700    0.0000 H   0  0  0  0  0  0  0  0  0  0  0  0
   12.4893    6.5740    0.0000 H   0  0  0  0  0  0  0  0  0  0  0  0
   13.3363    6.3470    0.0000 H   0  0  0  0  0  0  0  0  0  0  0  0
   13.5632    7.1940    0.0000 H   0  0  0  0  0  0  0  0  0  0  0  0
    5.9081   -7.7869    0.0000 H   0  0  0  0  0  0  0  0  0  0  0  0
    6.1350   -6.9400    0.0000 H   0  0  0  0  0  0  0  0  0  0  0  0
    5.2881   -6.7131    0.0000 H   0  0  0  0  0  0  0  0  0  0  0  0
    4.4030  -10.5600    0.0000 H   0  0  0  0  0  0  0  0  0  0  0  0
   12.1972    5.9400    0.0000 H   0  0  0  0  0  0  0  0  0  0  0  0
    5.2690   -6.0600    0.0000 H   0  0  0  0  0  0  0  0  0  0  0  0
    9.6182    7.7869    0.0000 H   0  0  0  0  0  0  0  0  0  0  0  0
    9.3913    6.9400    0.0000 H   0  0  0  0  0  0  0  0  0  0  0  0
   10.2382    6.7131    0.0000 H   0  0  0  0  0  0  0  0  0  0  0  0
   12.1972   10.5600    0.0000 H   0  0  0  0  0  0  0  0  0  0  0  0
   10.2573    6.0600    0.0000 H   0  0  0  0  0  0  0  0  0  0  0  0
    4.1760   -3.7131    0.0000 H   0  0  0  0  0  0  0  0  0  0  0  0
    3.3291   -3.9400    0.0000 H   0  0  0  0  0  0  0  0  0  0  0  0
    3.5560   -4.7869    0.0000 H   0  0  0  0  0  0  0  0  0  0  0  0
    6.1350   -4.5600    0.0000 H   0  0  0  0  0  0  0  0  0  0  0  0
   11.3503    3.7131    0.0000 H   0  0  0  0  0  0  0  0  0  0  0  0
   12.1972    3.9400    0.0000 H   0  0  0  0  0  0  0  0  0  0  0  0
   11.9703    4.7869    0.0000 H   0  0  0  0  0  0  0  0  0  0  0  0
    9.3913    4.5600    0.0000 H   0  0  0  0  0  0  0  0  0  0  0  0
    5.0611   -2.9400    0.0000 H   0  0  0  0  0  0  0  0  0  0  0  0
   10.4651    2.9400    0.0000 H   0  0  0  0  0  0  0  0  0  0  0  0
    7.0010   -3.0600    0.0000 H   0  0  0  0  0  0  0  0  0  0  0  0
    8.5252    3.0600    0.0000 H   0  0  0  0  0  0  0  0  0  0  0  0
    5.9081   -0.7131    0.0000 H   0  0  0  0  0  0  0  0  0  0  0  0
    5.0611   -0.9400    0.0000 H   0  0  0  0  0  0  0  0  0  0  0  0
    5.2881   -1.7869    0.0000 H   0  0  0  0  0  0  0  0  0  0  0  0
    7.8671   -1.5600    0.0000 H   0  0  0  0  0  0  0  0  0  0  0  0
    7.6592    1.5600    0.0000 H   0  0  0  0  0  0  0  0  0  0  0  0
    9.6182    0.7131    0.0000 H   0  0  0  0  0  0  0  0  0  0  0  0
   10.4651    0.9400    0.0000 H   0  0  0  0  0  0  0  0  0  0  0  0
   10.2382    1.7869    0.0000 H   0  0  0  0  0  0  0  0  0  0  0  0
    6.7932    0.0600    0.0000 H   0  0  0  0  0  0  0  0  0  0  0  0
    8.7331   -0.0600    0.0000 H   0  0  0  0  0  0  0  0  0  0  0  0
  1  6  1  0  0  0  0
  1 69  1  0  0  0  0
  2 13  1  0  0  0  0
  2 75  1  0  0  0  0
  3  4  1  0  0  0  0
  3  5  1  0  0  0  0
  3  9  1  0  0  0  0
  3 10  1  0  0  0  0
  4  7  1  0  0  0  0
  4 15  1  0  0  0  0
  4 43  1  0  0  0  0
  5  6  1  0  0  0  0
  5 44  1  0  0  0  0
  5 45  1  0  0  0  0
  6 12  1  0  0  0  0
  6 46  1  0  0  0  0
  7 12  2  0  0  0  0
  7 20  1  0  0  0  0
  8 11  1  0  0  0  0
  8 14  1  0  0  0  0
  8 18  1  0  0  0  0
  8 19  1  0  0  0  0
  9 47  1  0  0  0  0
  9 48  1  0  0  0  0
  9 49  1  0  0  0  0
 10 50  1  0  0  0  0
 10 51  1  0  0  0  0
 10 52  1  0  0  0  0
 11 13  1  0  0  0  0
 11 53  1  0  0  0  0
 11 54  1  0  0  0  0
 12 55  1  0  0  0  0
 13 16  1  0  0  0  0
 13 56  1  0  0  0  0
 14 17  2  0  0  0  0
 14 22  1  0  0  0  0
 15 21  2  0  0  0  0
 15 57  1  0  0  0  0
 16 17  1  0  0  0  0
 16 58  1  0  0  0  0
 16 59  1  0  0  0  0
 17 23  1  0  0  0  0
 18 60  1  0  0  0  0
 18 61  1  0  0  0  0
 18 62  1  0  0  0  0
 19 63  1  0  0  0  0
 19 64  1  0  0  0  0
 19 65  1  0  0  0  0
 20 66  1  0  0  0  0
 20 67  1  0  0  0  0
 20 68  1  0  0  0  0
 21 24  1  0  0  0  0
 21 71  1  0  0  0  0
 22 25  2  0  0  0  0
 22 70  1  0  0  0  0
 23 72  1  0  0  0  0
 23 73  1  0  0  0  0
 23 74  1  0  0  0  0
 24 26  1  0  0  0  0
 24 28  2  0  0  0  0
 25 27  1  0  0  0  0
 25 76  1  0  0  0  0
 26 77  1  0  0  0  0
 26 78  1  0  0  0  0
 26 79  1  0  0  0  0
 27 29  1  0  0  0  0
 27 30  2  0  0  0  0
 28 31  1  0  0  0  0
 28 80  1  0  0  0  0
 29 81  1  0  0  0  0
 29 82  1  0  0  0  0
 29 83  1  0  0  0  0
 30 32  1  0  0  0  0
 30 84  1  0  0  0  0
 31 33  2  0  0  0  0
 31 85  1  0  0  0  0
 32 35  2  0  0  0  0
 32 86  1  0  0  0  0
 33 34  1  0  0  0  0
 33 87  1  0  0  0  0
 34 37  1  0  0  0  0
 34 38  2  0  0  0  0
 35 36  1  0  0  0  0
 35 88  1  0  0  0  0
 36 39  2  0  0  0  0
 36 40  1  0  0  0  0
 37 89  1  0  0  0  0
 37 90  1  0  0  0  0
 37 91  1  0  0  0  0
 38 41  1  0  0  0  0
 38 92  1  0  0  0  0
 39 42  1  0  0  0  0
 39 93  1  0  0  0  0
 40 94  1  0  0  0  0
 40 95  1  0  0  0  0
 40 96  1  0  0  0  0
 41 42  2  0  0  0  0
 41 97  1  0  0  0  0
 42 98  1  0  0  0  0
M  END
> <PUBCHEM_COMPOUND_CID>
5368396

> <PUBCHEM_COMPOUND_CANONICALIZED>
1

> <PUBCHEM_CACTVS_COMPLEXITY>
1270

> <PUBCHEM_CACTVS_HBOND_ACCEPTOR>
2

> <PUBCHEM_CACTVS_HBOND_DONOR>
2

> <PUBCHEM_CACTVS_ROTATABLE_BOND>
10

> <PUBCHEM_CACTVS_SUBSKEYS>
AAADcfB8MAAAAAAAAAAAAAAAAAAAAAAAAAAiRAAAAAAAAAAAAAAAGgAACAAADxSggAICAAAAAgCAAiBCAAAAAAAgAAAICAAAAAgIFAIAAQAAUAAEwAAIkAOAwMAPgAAAAAAAAAAAAAAAAAAAAAAAAAAAAA==

> <PUBCHEM_IUPAC_OPENEYE_NAME>
4-[(1E,3E,5E,7E,9E,11E,13E,15E,17E)-18-(4-hydroxy-2,6,6-trimethyl-cyclohexen-1-yl)-3,7,12,16-tetramethyl-octadeca-1,3,5,7,9,11,13,15,17-nonaenyl]-3,5,5-trimethyl-cyclohex-2-en-1-ol

> <PUBCHEM_IUPAC_CAS_NAME>
4-[(1E,3E,5E,7E,9E,11E,13E,15E,17E)-18-(4-hydroxy-2,6,6-trimethyl-1-cyclohexenyl)-3,7,12,16-tetramethyloctadeca-1,3,5,7,9,11,13,15,17-nonaenyl]-3,5,5-trimethyl-1-cyclohex-2-enol

> <PUBCHEM_IUPAC_NAME>
4-[(1E,3E,5E,7E,9E,11E,13E,15E,17E)-18-(4-hydroxy-2,6,6-trimethylcyclohexen-1-yl)-3,7,12,16-tetramethyloctadeca-1,3,5,7,9,11,13,15,17-nonaenyl]-3,5,5-trimethylcyclohex-2-en-1-ol

> <PUBCHEM_IUPAC_SYSTEMATIC_NAME>
4-[(1E,3E,5E,7E,9E,11E,13E,15E,17E)-18-(4-hydroxy-2,6,6-trimethyl-cyclohexen-1-yl)-3,7,12,16-tetramethyl-octadeca-1,3,5,7,9,11,13,15,17-nonaenyl]-3,5,5-trimethyl-cyclohex-2-en-1-ol

> <PUBCHEM_IUPAC_TRADITIONAL_NAME>
4-[(1E,3E,5E,7E,9E,11E,13E,15E,17E)-18-(4-hydroxy-2,6,6-trimethyl-cyclohexen-1-yl)-3,7,12,16-tetramethyl-octadeca-1,3,5,7,9,11,13,15,17-nonaenyl]-3,5,5-trimethyl-cyclohex-2-en-1-ol

> <PUBCHEM_NIST_INCHI>
InChI=1S/C40H56O2/c1-29(17-13-19-31(3)21-23-37-33(5)25-35(41)27-39(37,7)8)15-11-12-16-30(2)18-14-20-32(4)22-24-38-34(6)26-36(42)28-40(38,9)10/h11-25,35-37,41-42H,26-28H2,1-10H3/b12-11+,17-13+,18-14+,23-21+,24-22+,29-15+,30-16+,31-19+,32-20+

> <PUBCHEM_NIST_INCHIKEY>
KBPHJBAIARWVSC-DKLMTRRASA-N

> <PUBCHEM_XLOGP3_AA>
11

> <PUBCHEM_EXACT_MASS>
568.428031

> <PUBCHEM_MOLECULAR_FORMULA>
C40H56O2

> <PUBCHEM_MOLECULAR_WEIGHT>
568.87144

> <PUBCHEM_OPENEYE_CAN_SMILES>
CC1=C(C(CC(C1)O)(C)C)C=CC(=CC=CC(=CC=CC=C(C)C=CC=C(C)C=CC2C(=CC(CC2(C)C)O)C)C)C

> <PUBCHEM_OPENEYE_ISO_SMILES>
CC1=C(C(CC(C1)O)(C)C)/C=C/C(=C/C=C/C(=C/C=C/C=C(\C)/C=C/C=C(\C)/C=C/C2C(=CC(CC2(C)C)O)C)/C)/C

> <PUBCHEM_CACTVS_TPSA>
40.5

> <PUBCHEM_MONOISOTOPIC_WEIGHT>
568.428031

> <PUBCHEM_TOTAL_CHARGE>
0

> <PUBCHEM_HEAVY_ATOM_COUNT>
42

> <PUBCHEM_ATOM_DEF_STEREO_COUNT>
0

> <PUBCHEM_ATOM_UDEF_STEREO_COUNT>
3

> <PUBCHEM_BOND_DEF_STEREO_COUNT>
9

> <PUBCHEM_BOND_UDEF_STEREO_COUNT>
0

> <PUBCHEM_ISOTOPIC_ATOM_COUNT>
0

> <PUBCHEM_COMPONENT_COUNT>
1

> <PUBCHEM_CACTVS_TAUTO_COUNT>
1

> <PUBCHEM_BONDANNOTATIONS>
13  56  3
4  43  3
6  46  3

$$$$
20055178
  -OEChem-04090922232D

 98 97  0     0  0  0  0  0  0999 V2000
    2.5369   -6.5000    0.0000 O   0  0  0  0  0  0  0  0  0  0  0  0
   14.6613   -7.5000    0.0000 O   0  0  0  0  0  0  0  0  0  0  0  0
    3.4030   -6.0000    0.0000 C   0  0  0  0  0  0  0  0  0  0  0  0
    4.2690   -5.5000    0.0000 C   0  0  0  0  0  0  0  0  0  0  0  0
    5.1350   -6.0000    0.0000 C   0  0  0  0  0  0  0  0  0  0  0  0
    6.0010   -5.5000    0.0000 C   0  0  0  0  0  0  0  0  0  0  0  0
    3.9030   -6.8660    0.0000 C   0  0  0  0  0  0  0  0  0  0  0  0
    2.9030   -5.1340    0.0000 C   0  0  0  0  0  0  0  0  0  0  0  0
    6.8671   -6.0000    0.0000 C   0  0  0  0  0  0  0  0  0  0  0  0
    6.8671   -7.0000    0.0000 C   0  0  0  0  0  0  0  0  0  0  0  0
    7.7331   -5.5000    0.0000 C   0  0  0  0  0  0  0  0  0  0  0  0
    8.5991   -6.0000    0.0000 C   0  0  0  0  0  0  0  0  0  0  0  0
    9.4651   -5.5000    0.0000 C   0  0  0  0  0  0  0  0  0  0  0  0
   10.3312   -6.0000    0.0000 C   0  0  0  0  0  0  0  0  0  0  0  0
   19.8574    4.5000    0.0000 C   0  0  0  0  0  0  0  0  0  0  0  0
   20.7235    5.0000    0.0000 C   0  0  0  0  0  0  0  0  0  0  0  0
   19.8574    3.5000    0.0000 C   0  0  0  0  0  0  0  0  0  0  0  0
   10.3312   -7.0000    0.0000 C   0  0  0  0  0  0  0  0  0  0  0  0
   20.7235    6.0000    0.0000 C   0  0  0  0  0  0  0  0  0  0  0  0
   11.1972   -5.5000    0.0000 C   0  0  0  0  0  0  0  0  0  0  0  0
   21.5895    6.5000    0.0000 C   0  0  0  0  0  0  0  0  0  0  0  0
   20.7235    3.0000    0.0000 C   0  0  0  0  0  0  0  0  0  0  0  0
   18.9914    3.0000    0.0000 C   0  0  0  0  0  0  0  0  0  0  0  0
   21.5895    7.5000    0.0000 C   0  0  0  0  0  0  0  0  0  0  0  0
   22.4555    6.0000    0.0000 C   0  0  0  0  0  0  0  0  0  0  0  0
   12.0632   -6.0000    0.0000 C   0  0  0  0  0  0  0  0  0  0  0  0
   18.9914    2.0000    0.0000 C   0  0  0  0  0  0  0  0  0  0  0  0
   18.1254    1.5000    0.0000 C   0  0  0  0  0  0  0  0  0  0  0  0
   12.9292   -5.5000    0.0000 C   0  0  0  0  0  0  0  0  0  0  0  0
   18.1254    0.5000    0.0000 C   0  0  0  0  0  0  0  0  0  0  0  0
   18.9914    0.0000    0.0000 C   0  0  0  0  0  0  0  0  0  0  0  0
   13.7953   -6.0000    0.0000 C   0  0  0  0  0  0  0  0  0  0  0  0
   17.2594    0.0000    0.0000 C   0  0  0  0  0  0  0  0  0  0  0  0
   17.2594   -1.0000    0.0000 C   0  0  0  0  0  0  0  0  0  0  0  0
   14.6613   -5.5000    0.0000 C   0  0  0  0  0  0  0  0  0  0  0  0
   16.3933   -1.5000    0.0000 C   0  0  0  0  0  0  0  0  0  0  0  0
   16.3933   -2.5000    0.0000 C   0  0  0  0  0  0  0  0  0  0  0  0
   13.7953   -7.0000    0.0000 C   0  0  0  0  0  0  0  0  0  0  0  0
   14.6613   -4.5000    0.0000 C   0  0  0  0  0  0  0  0  0  0  0  0
   15.5273   -3.0000    0.0000 C   0  0  0  0  0  0  0  0  0  0  0  0
   15.5273   -4.0000    0.0000 C   0  0  0  0  0  0  0  0  0  0  0  0
   17.2594   -3.0000    0.0000 C   0  0  0  0  0  0  0  0  0  0  0  0
    3.8705   -5.0251    0.0000 H   0  0  0  0  0  0  0  0  0  0  0  0
    4.6675   -5.0251    0.0000 H   0  0  0  0  0  0  0  0  0  0  0  0
    5.5335   -6.4749    0.0000 H   0  0  0  0  0  0  0  0  0  0  0  0
    4.7365   -6.4749    0.0000 H   0  0  0  0  0  0  0  0  0  0  0  0
    6.3996   -5.0251    0.0000 H   0  0  0  0  0  0  0  0  0  0  0  0
    5.6025   -5.0251    0.0000 H   0  0  0  0  0  0  0  0  0  0  0  0
    4.4399   -6.5560    0.0000 H   0  0  0  0  0  0  0  0  0  0  0  0
    3.3660   -7.1760    0.0000 H   0  0  0  0  0  0  0  0  0  0  0  0
    4.2130   -7.4030    0.0000 H   0  0  0  0  0  0  0  0  0  0  0  0
    3.4399   -4.8240    0.0000 H   0  0  0  0  0  0  0  0  0  0  0  0
    2.5930   -4.5970    0.0000 H   0  0  0  0  0  0  0  0  0  0  0  0
    2.3660   -5.4440    0.0000 H   0  0  0  0  0  0  0  0  0  0  0  0
    2.0000   -6.1900    0.0000 H   0  0  0  0  0  0  0  0  0  0  0  0
    7.4871   -7.0000    0.0000 H   0  0  0  0  0  0  0  0  0  0  0  0
    6.8671   -7.6200    0.0000 H   0  0  0  0  0  0  0  0  0  0  0  0
    6.2471   -7.0000    0.0000 H   0  0  0  0  0  0  0  0  0  0  0  0
    7.7331   -4.8800    0.0000 H   0  0  0  0  0  0  0  0  0  0  0  0
    8.5991   -6.6200    0.0000 H   0  0  0  0  0  0  0  0  0  0  0  0
    9.4651   -4.8800    0.0000 H   0  0  0  0  0  0  0  0  0  0  0  0
   19.6454    5.0826    0.0000 H   0  0  0  0  0  0  0  0  0  0  0  0
   19.2469    4.3923    0.0000 H   0  0  0  0  0  0  0  0  0  0  0  0
   21.3340    5.1077    0.0000 H   0  0  0  0  0  0  0  0  0  0  0  0
   20.9355    4.4174    0.0000 H   0  0  0  0  0  0  0  0  0  0  0  0
    9.7112   -7.0000    0.0000 H   0  0  0  0  0  0  0  0  0  0  0  0
   10.3312   -7.6200    0.0000 H   0  0  0  0  0  0  0  0  0  0  0  0
   10.9512   -7.0000    0.0000 H   0  0  0  0  0  0  0  0  0  0  0  0
   20.1865    6.3100    0.0000 H   0  0  0  0  0  0  0  0  0  0  0  0
   11.1972   -4.8800    0.0000 H   0  0  0  0  0  0  0  0  0  0  0  0
   20.4135    2.4631    0.0000 H   0  0  0  0  0  0  0  0  0  0  0  0
   21.2604    2.6900    0.0000 H   0  0  0  0  0  0  0  0  0  0  0  0
   21.0335    3.5369    0.0000 H   0  0  0  0  0  0  0  0  0  0  0  0
   18.4545    3.3100    0.0000 H   0  0  0  0  0  0  0  0  0  0  0  0
   22.2095    7.5000    0.0000 H   0  0  0  0  0  0  0  0  0  0  0  0
   21.5895    8.1200    0.0000 H   0  0  0  0  0  0  0  0  0  0  0  0
   20.9695    7.5000    0.0000 H   0  0  0  0  0  0  0  0  0  0  0  0
   22.1455    5.4631    0.0000 H   0  0  0  0  0  0  0  0  0  0  0  0
   22.9925    5.6900    0.0000 H   0  0  0  0  0  0  0  0  0  0  0  0
   22.7655    6.5369    0.0000 H   0  0  0  0  0  0  0  0  0  0  0  0
   12.0632   -6.6200    0.0000 H   0  0  0  0  0  0  0  0  0  0  0  0
   19.5284    1.6900    0.0000 H   0  0  0  0  0  0  0  0  0  0  0  0
   17.5885    1.8100    0.0000 H   0  0  0  0  0  0  0  0  0  0  0  0
   12.9292   -4.8800    0.0000 H   0  0  0  0  0  0  0  0  0  0  0  0
   19.3014    0.5369    0.0000 H   0  0  0  0  0  0  0  0  0  0  0  0
   19.5284   -0.3100    0.0000 H   0  0  0  0  0  0  0  0  0  0  0  0
   18.6814   -0.5369    0.0000 H   0  0  0  0  0  0  0  0  0  0  0  0
   16.7224    0.3100    0.0000 H   0  0  0  0  0  0  0  0  0  0  0  0
   17.7963   -1.3100    0.0000 H   0  0  0  0  0  0  0  0  0  0  0  0
   15.1982   -5.8100    0.0000 H   0  0  0  0  0  0  0  0  0  0  0  0
   15.8564   -1.1900    0.0000 H   0  0  0  0  0  0  0  0  0  0  0  0
   13.2583   -7.3100    0.0000 H   0  0  0  0  0  0  0  0  0  0  0  0
   14.1244   -4.1900    0.0000 H   0  0  0  0  0  0  0  0  0  0  0  0
   14.9904   -2.6900    0.0000 H   0  0  0  0  0  0  0  0  0  0  0  0
   16.0643   -4.3100    0.0000 H   0  0  0  0  0  0  0  0  0  0  0  0
   17.5694   -2.4631    0.0000 H   0  0  0  0  0  0  0  0  0  0  0  0
   17.7963   -3.3100    0.0000 H   0  0  0  0  0  0  0  0  0  0  0  0
   16.9494   -3.5369    0.0000 H   0  0  0  0  0  0  0  0  0  0  0  0
  1  3  1  0  0  0  0
  1 55  1  0  0  0  0
  2 38  2  0  0  0  0
  3  4  1  0  0  0  0
  3  7  1  0  0  0  0
  3  8  1  0  0  0  0
  4  5  1  0  0  0  0
  4 43  1  0  0  0  0
  4 44  1  0  0  0  0
  5  6  1  0  0  0  0
  5 45  1  0  0  0  0
  5 46  1  0  0  0  0
  6  9  1  0  0  0  0
  6 47  1  0  0  0  0
  6 48  1  0  0  0  0
  7 49  1  0  0  0  0
  7 50  1  0  0  0  0
  7 51  1  0  0  0  0
  8 52  1  0  0  0  0
  8 53  1  0  0  0  0
  8 54  1  0  0  0  0
  9 10  1  0  0  0  0
  9 11  2  0  0  0  0
 10 56  1  0  0  0  0
 10 57  1  0  0  0  0
 10 58  1  0  0  0  0
 11 12  1  0  0  0  0
 11 59  1  0  0  0  0
 12 13  2  0  0  0  0
 12 60  1  0  0  0  0
 13 14  1  0  0  0  0
 13 61  1  0  0  0  0
 14 18  1  0  0  0  0
 14 20  2  0  0  0  0
 15 16  1  0  0  0  0
 15 17  1  0  0  0  0
 15 62  1  0  0  0  0
 15 63  1  0  0  0  0
 16 19  1  0  0  0  0
 16 64  1  0  0  0  0
 16 65  1  0  0  0  0
 17 22  1  0  0  0  0
 17 23  2  0  0  0  0
 18 66  1  0  0  0  0
 18 67  1  0  0  0  0
 18 68  1  0  0  0  0
 19 21  2  0  0  0  0
 19 69  1  0  0  0  0
 20 26  1  0  0  0  0
 20 70  1  0  0  0  0
 21 24  1  0  0  0  0
 21 25  1  0  0  0  0
 22 71  1  0  0  0  0
 22 72  1  0  0  0  0
 22 73  1  0  0  0  0
 23 27  1  0  0  0  0
 23 74  1  0  0  0  0
 24 75  1  0  0  0  0
 24 76  1  0  0  0  0
 24 77  1  0  0  0  0
 25 78  1  0  0  0  0
 25 79  1  0  0  0  0
 25 80  1  0  0  0  0
 26 29  2  0  0  0  0
 26 81  1  0  0  0  0
 27 28  2  0  0  0  0
 27 82  1  0  0  0  0
 28 30  1  0  0  0  0
 28 83  1  0  0  0  0
 29 32  1  0  0  0  0
 29 84  1  0  0  0  0
 30 31  1  0  0  0  0
 30 33  2  0  0  0  0
 31 85  1  0  0  0  0
 31 86  1  0  0  0  0
 31 87  1  0  0  0  0
 32 35  2  0  0  0  0
 32 38  1  0  0  0  0
 33 34  1  0  0  0  0
 33 88  1  0  0  0  0
 34 36  2  0  0  0  0
 34 89  1  0  0  0  0
 35 39  1  0  0  0  0
 35 90  1  0  0  0  0
 36 37  1  0  0  0  0
 36 91  1  0  0  0  0
 37 40  2  0  0  0  0
 37 42  1  0  0  0  0
 38 92  1  0  0  0  0
 39 41  2  0  0  0  0
 39 93  1  0  0  0  0
 40 41  1  0  0  0  0
 40 94  1  0  0  0  0
 41 95  1  0  0  0  0
 42 96  1  0  0  0  0
 42 97  1  0  0  0  0
 42 98  1  0  0  0  0
M  END
> <PUBCHEM_COMPOUND_CID>
20055178

> <PUBCHEM_COMPOUND_CANONICALIZED>
1

> <PUBCHEM_CACTVS_COMPLEXITY>
1190

> <PUBCHEM_CACTVS_HBOND_ACCEPTOR>
2

> <PUBCHEM_CACTVS_HBOND_DONOR>
1

> <PUBCHEM_CACTVS_ROTATABLE_BOND>
18

> <PUBCHEM_CACTVS_SUBSKEYS>
AAADcfB8MAAAAAAAAAAAAAAAAAAAAAAAAAAAAAAAAAAAAAAAAAAAGgAACAAADESggAICAAAAAgCIAihSgAAAAAAgAAAICAEAAEgIAAIAAQAAQAAEgAAIgYOAwEAMAAAAAAAAAAAAAAAAAAAAAAAAAAAAAA==

> <PUBCHEM_IUPAC_OPENEYE_NAME>
(2E,4E,6E,8E,10E,12E,14E)-2-[(1E,3E,5E,7E)-12-hydroxy-4,8,12-trimethyl-trideca-1,3,5,7-tetraenyl]-7,11,15,19-tetramethyl-icosa-2,4,6,8,10,12,14,18-octaenal

> <PUBCHEM_IUPAC_CAS_NAME>
(2E,4E,6E,8E,10E,12E,14E)-2-[(1E,3E,5E,7E)-12-hydroxy-4,8,12-trimethyltrideca-1,3,5,7-tetraenyl]-7,11,15,19-tetramethylicosa-2,4,6,8,10,12,14,18-octaenal

> <PUBCHEM_IUPAC_NAME>
(2E,4E,6E,8E,10E,12E,14E)-2-[(1E,3E,5E,7E)-12-hydroxy-4,8,12-trimethyltrideca-1,3,5,7-tetraenyl]-7,11,15,19-tetramethylicosa-2,4,6,8,10,12,14,18-octaenal

> <PUBCHEM_IUPAC_SYSTEMATIC_NAME>
(2E,4E,6E,8E,10E,12E,14E)-2-[(1E,3E,5E,7E)-12-hydroxy-4,8,12-trimethyl-trideca-1,3,5,7-tetraenyl]-7,11,15,19-tetramethyl-icosa-2,4,6,8,10,12,14,18-octaenal

> <PUBCHEM_IUPAC_TRADITIONAL_NAME>
(2E,4E,6E,8E,10E,12E,14E)-2-[(1E,3E,5E,7E)-12-hydroxy-4,8,12-trimethyl-trideca-1,3,5,7-tetraenyl]-7,11,15,19-tetramethyl-icosa-2,4,6,8,10,12,14,18-octaenal

> <PUBCHEM_NIST_INCHI>
InChI=1S/C40H56O2/c1-33(2)18-12-20-35(4)22-14-24-36(5)23-13-21-34(3)19-10-11-29-39(32-41)30-16-27-37(6)25-15-26-38(7)28-17-31-40(8,9)42/h10-11,13-16,18-19,21-27,29-30,32,42H,12,17,20,28,31H2,1-9H3/b11-10+,21-13+,24-14+,25-15+,30-16+,34-19+,35-22+,36-23+,37-27+,38-26+,39-29+

> <PUBCHEM_NIST_INCHIKEY>
GOJQFVQXKNNAAY-XQHLYSSHSA-N

> <PUBCHEM_XLOGP3_AA>
12.9

> <PUBCHEM_EXACT_MASS>
568.428031

> <PUBCHEM_MOLECULAR_FORMULA>
C40H56O2

> <PUBCHEM_MOLECULAR_WEIGHT>
568.87144

> <PUBCHEM_OPENEYE_CAN_SMILES>
CC(=CCCC(=CC=CC(=CC=CC(=CC=CC=C(C=CC=C(C)C=CC=C(C)CCCC(C)(C)O)C=O)C)C)C)C

> <PUBCHEM_OPENEYE_ISO_SMILES>
CC(=CCC/C(=C/C=C/C(=C/C=C/C(=C/C=C/C=C(\C=C\C=C(/C)\C=C\C=C(/C)\CCCC(C)(C)O)/C=O)/C)/C)/C)C

> <PUBCHEM_CACTVS_TPSA>
37.3

> <PUBCHEM_MONOISOTOPIC_WEIGHT>
568.428031

> <PUBCHEM_TOTAL_CHARGE>
0

> <PUBCHEM_HEAVY_ATOM_COUNT>
42

> <PUBCHEM_ATOM_DEF_STEREO_COUNT>
0

> <PUBCHEM_ATOM_UDEF_STEREO_COUNT>
0

> <PUBCHEM_BOND_DEF_STEREO_COUNT>
11

> <PUBCHEM_BOND_UDEF_STEREO_COUNT>
0

> <PUBCHEM_ISOTOPIC_ATOM_COUNT>
0

> <PUBCHEM_COMPONENT_COUNT>
1

> <PUBCHEM_CACTVS_TAUTO_COUNT>
1

$$$$
