# Supplementary material for: How Large Is the Metabolome? A Critical Analysis of Data Exchange Practices in Chemistry
Source: PLoS One. 2009 May 5;4(5):e5440. doi: 10.1371/journal.pone.0005440 (PMC2673031; doi:10.1371/journal.pone.0005440)
Supplement: Dataset S1 — Supporting ZIP file for publication. Contains chemical compound structures and figures and other information. (0.55 MB ZIP) [file pone.0005440.s001.zip › Supplement-PLOS/rice-graphics.mrv]

<?xml version="1.0" ?>
<cml>
<MDocument atomSetRGB="0:N,1:N" atomSetFont="1:Arial-PLAIN-12"
           bondSetRGB="1:N" bondSetLineThickness="1:0.15">
  <MTextBox id="o1" toption="NOROT" fontScale="10.0" halign="LEFT"
            valign="TOP">
    <Field name="text"><![CDATA[{bold}2-Acetyl-1-pyrroline   ]]>  </Field>
    <MPoint x="-6.953617811202975" y="-7.671635031700328" />
    <MPoint x="-0.9784178112029771" y="-7.671635031700291" />
    <MPoint x="-0.9784178112029629" y="-8.47243503170029" />
    <MPoint x="-6.953617811202973" y="-8.472435031700329" />
  </MTextBox>
  <MTextBox id="o2" toption="NOROT" fontScale="10.0" halign="LEFT"
            valign="TOP">
    <Field name="text"><![CDATA[{bold}Bisbynin   ]]>  </Field>
    <MPoint x="6.95976448059082" y="-7.428196430206299" />
    <MPoint x="9.73176448059082" y="-7.428196430206384" />
    <MPoint x="9.73176448059082" y="-8.228996430206383" />
    <MPoint x="6.959764480590865" y="-8.228996430206298" />
  </MTextBox>
  <MTextBox id="o3" toption="NOROT" fontScale="10.0" halign="LEFT"
            valign="TOP">
    <Field name="text"><![CDATA[{bold}Beta-carotene{font=DEFAULT}   ]]>  </Field>
    <MPoint x="27.466025654449457" y="-7.698808141331934" />
    <MPoint x="31.83962565444945" y="-7.698808141331854" />
    <MPoint x="31.83962565444945" y="-8.499608141331853" />
    <MPoint x="27.466025654449425" y="-8.499608141331935" />
  </MTextBox>
  <MChemicalStruct>
    <molecule molID="m1">
      <atomArray>
        <atom id="a1" elementType="N" mrvSetSeq="1"
              x2="-4.400000095367432" y2="8.624992490811952" />
        <atom id="a2" elementType="C" mrvSetSeq="1"
              x2="-5.645866424384458" y2="7.71977589229995" />
        <atom id="a3" elementType="C" mrvSetSeq="1"
              x2="-5.170004006997239" y2="6.255228452380058" />
        <atom id="a4" elementType="C" mrvSetSeq="1"
              x2="-3.6299961837376244" y2="6.255228452380058" />
        <atom id="a5" elementType="C" mrvSetSeq="1"
              x2="-3.1541337663504034" y2="7.71977589229995" />
        <atom id="a6" elementType="C" mrvSetSeq="1"
              x2="-1.8204546445223677" y2="8.48977589229995" />
        <atom id="a7" elementType="O" mrvSetSeq="1"
              x2="-1.8204546445223677" y2="10.02977589229995" />
        <atom id="a8" elementType="C" mrvSetSeq="1"
              x2="-0.486775522694332" y2="7.71977589229995" />
        <atom id="a9" elementType="C"
              x2="21.02523107746527" y2="2.595033039756739" />
        <atom id="a10" elementType="C"
              x2="44.86476068278863" y2="17.314966062597307" />
        <atom id="a11" elementType="C"
              x2="19.485234387978416" y2="2.5918398642983256" />
        <atom id="a12" elementType="C"
              x2="46.4047573722755" y2="17.318159238055717" />
        <atom id="a13" elementType="C"
              x2="18.712470672169246" y2="3.9239195314086714" />
        <atom id="a14" elementType="C"
              x2="47.177521088084646" y2="15.986079570945368" />
        <atom id="a15" elementType="C"
              x2="21.79246405114297" y2="3.930305882325502" />
        <atom id="a16" elementType="C"
              x2="44.09752770911093" y2="15.979693220028548" />
        <atom id="a17" elementType="C"
              x2="19.479703645846968" y2="5.259192373977434" />
        <atom id="a18" elementType="C"
              x2="46.41028811440694" y2="14.650806728376597" />
        <atom id="a19" elementType="C"
              x2="21.019700335333823" y2="5.262385549435855" />
        <atom id="a20" elementType="C"
              x2="44.87029142492008" y2="14.647613552918191" />
        <atom id="a21" elementType="C"
              x2="21.08216741711408" y2="1.056085914860173" />
        <atom id="a22" elementType="C"
              x2="22.332914463261304" y2="1.781667093510496" />
        <atom id="a23" elementType="C"
              x2="44.80782434313981" y2="18.85391318749387" />
        <atom id="a24" elementType="C"
              x2="43.55707729699261" y2="18.12833200884356" />
        <atom id="a25" elementType="C"
              x2="23.33246074062984" y2="3.9334990577839193" />
        <atom id="a26" elementType="C"
              x2="42.557531019624065" y2="15.976500044570127" />
        <atom id="a27" elementType="C"
              x2="21.78693330901153" y2="6.597658392004618" />
        <atom id="a28" elementType="C"
              x2="44.103058451242376" y2="13.312340710349432" />
        <atom id="a29" elementType="C"
              x2="24.09969371430754" y2="5.268771900352689" />
        <atom id="a30" elementType="C"
              x2="41.790298045946365" y2="14.641227202001364" />
        <atom id="a31" elementType="C"
              x2="25.63969040379441" y2="5.271965075811103" />
        <atom id="a32" elementType="C"
              x2="40.25030135645951" y2="14.63803402654295" />
        <atom id="a33" elementType="C"
              x2="26.412454119603566" y2="3.9398854087007464" />
        <atom id="a34" elementType="C"
              x2="39.47753764065035" y2="15.9701136936533" />
        <atom id="a35" elementType="C"
              x2="26.40692337747212" y2="6.607237918379866" />
        <atom id="a36" elementType="C"
              x2="39.4830683827818" y2="13.302761183974184" />
        <atom id="a37" elementType="C"
              x2="27.946920066958967" y2="6.610431093838287" />
        <atom id="a38" elementType="C"
              x2="37.94307169329493" y2="13.299568008515774" />
        <atom id="a39" elementType="C"
              x2="28.71415304063668" y2="7.945703936407046" />
        <atom id="a40" elementType="C"
              x2="37.17583871961723" y2="11.964295165947004" />
        <atom id="a41" elementType="C"
              x2="30.254149730123537" y2="7.948897111865463" />
        <atom id="a42" elementType="C"
              x2="35.63584203013037" y2="11.961101990488586" />
        <atom id="a43" elementType="C"
              x2="31.0269134459327" y2="6.616817444755114" />
        <atom id="a44" elementType="C"
              x2="34.863078314321214" y2="13.293181657598943" />
        <atom id="a45" elementType="C"
              x2="31.021382703801237" y2="9.284169954434226" />
        <atom id="a46" elementType="C"
              x2="34.86860905645267" y2="10.625829147919823" />
        <atom id="a47" elementType="C"
              x2="32.56137939328811" y2="9.287363129892645" />
        <atom id="a48" elementType="C"
              x2="33.3286123669658" y2="10.622635972461413" />
        <atom id="a49" elementType="C" mrvSetSeq="1"
              x2="6.613908244618575" y2="9.341781554610947" />
        <atom id="a50" elementType="O" mrvSetSeq="1"
              x2="5.280238903570314" y2="8.571764614051904" />
        <atom id="a51" elementType="C" mrvSetSeq="1"
              x2="5.280238903570314" y2="7.0317307329338234" />
        <atom id="a52" elementType="C" mrvSetSeq="1"
              x2="6.613908244618575" y2="6.261713792374785" />
        <atom id="a53" elementType="C" mrvSetSeq="1"
              x2="7.947577585666835" y2="7.0317307329338234" />
        <atom id="a54" elementType="C" mrvSetSeq="1"
              x2="7.947577585666835" y2="8.571764614051904" />
        <atom id="a55" elementType="C" mrvSetSeq="1"
              x2="9.281246926715092" y2="9.341781554610947" />
        <atom id="a56" elementType="C" mrvSetSeq="1"
              x2="9.281246926715092" y2="6.261713792374785" />
        <atom id="a57" elementType="C" mrvSetSeq="1"
              x2="10.614916267763348" y2="7.0317307329338234" />
        <atom id="a58" elementType="C" mrvSetSeq="1"
              x2="10.614916267763348" y2="8.571764614051904" />
        <atom id="a59" elementType="C" mrvSetSeq="1"
              x2="12.223595417903592" y2="9.726764366096582" />
        <atom id="a60" elementType="O" mrvSetSeq="1"
              x2="9.281246926715092" y2="10.881781554610946" />
        <atom id="a61" elementType="O" mrvSetSeq="1"
              x2="9.281246926715092" y2="4.721713792374786" />
        <atom id="a62" elementType="C" mrvSetSeq="1"
              x2="3.9465597817422804" y2="6.261730732933824" />
        <atom id="a63" elementType="O" mrvSetSeq="1"
              x2="11.948595389591386" y2="7.801764614051905" />
        <atom id="a64" elementType="C" mrvSetSeq="1"
              x2="13.557274539731628" y2="8.956764366096582" />
        <atom id="a65" elementType="C" mrvSetSeq="1"
              x2="13.557274539731628" y2="7.416764366096583" />
        <atom id="a66" elementType="C" mrvSetSeq="1"
              x2="12.223595417903592" y2="6.646764366096583" />
        <atom id="a67" elementType="C" mrvSetSeq="1"
              x2="14.890953661559664" y2="6.646764366096583" />
        <atom id="a68" elementType="O" mrvSetSeq="1"
              x2="6.613908244618575" y2="4.721713792374786" />
      </atomArray>
      <bondArray>
        <bond atomRefs2="a1 a2" order="1" mrvSetSeq="1" />
        <bond atomRefs2="a1 a5" order="2" mrvSetSeq="1" />
        <bond atomRefs2="a2 a3" order="1" mrvSetSeq="1" />
        <bond atomRefs2="a3 a4" order="1" mrvSetSeq="1" />
        <bond atomRefs2="a4 a5" order="1" mrvSetSeq="1" />
        <bond atomRefs2="a5 a6" order="1" mrvSetSeq="1" />
        <bond atomRefs2="a6 a7" order="2" mrvSetSeq="1" />
        <bond atomRefs2="a6 a8" order="1" mrvSetSeq="1" />
        <bond atomRefs2="a9 a11" order="1" mrvSetSeq="1" />
        <bond atomRefs2="a9 a15" order="1" mrvSetSeq="1" />
        <bond atomRefs2="a9 a21" order="1" mrvSetSeq="1" />
        <bond atomRefs2="a9 a22" order="1" mrvSetSeq="1" />
        <bond atomRefs2="a10 a12" order="1" mrvSetSeq="1" />
        <bond atomRefs2="a10 a16" order="1" mrvSetSeq="1" />
        <bond atomRefs2="a10 a23" order="1" mrvSetSeq="1" />
        <bond atomRefs2="a10 a24" order="1" mrvSetSeq="1" />
        <bond atomRefs2="a11 a13" order="1" mrvSetSeq="1" />
        <bond atomRefs2="a12 a14" order="1" mrvSetSeq="1" />
        <bond atomRefs2="a13 a17" order="1" mrvSetSeq="1" />
        <bond atomRefs2="a14 a18" order="1" mrvSetSeq="1" />
        <bond atomRefs2="a15 a19" order="2" mrvSetSeq="1">
          <bondStereo>C</bondStereo>
        </bond>
        <bond atomRefs2="a15 a25" order="1" mrvSetSeq="1" />
        <bond atomRefs2="a16 a20" order="2" mrvSetSeq="1">
          <bondStereo>C</bondStereo>
        </bond>
        <bond atomRefs2="a16 a26" order="1" mrvSetSeq="1" />
        <bond atomRefs2="a17 a19" order="1" mrvSetSeq="1" />
        <bond atomRefs2="a18 a20" order="1" mrvSetSeq="1" />
        <bond atomRefs2="a19 a27" order="1" mrvSetSeq="1" />
        <bond atomRefs2="a20 a28" order="1" mrvSetSeq="1" />
        <bond atomRefs2="a25 a29" order="2" mrvSetSeq="1">
          <bondStereo>T</bondStereo>
        </bond>
        <bond atomRefs2="a26 a30" order="2" mrvSetSeq="1">
          <bondStereo>T</bondStereo>
        </bond>
        <bond atomRefs2="a29 a31" order="1" mrvSetSeq="1" />
        <bond atomRefs2="a30 a32" order="1" mrvSetSeq="1" />
        <bond atomRefs2="a31 a33" order="1" mrvSetSeq="1" />
        <bond atomRefs2="a31 a35" order="2" mrvSetSeq="1">
          <bondStereo>T</bondStereo>
        </bond>
        <bond atomRefs2="a32 a34" order="1" mrvSetSeq="1" />
        <bond atomRefs2="a32 a36" order="2" mrvSetSeq="1">
          <bondStereo>T</bondStereo>
        </bond>
        <bond atomRefs2="a35 a37" order="1" mrvSetSeq="1" />
        <bond atomRefs2="a36 a38" order="1" mrvSetSeq="1" />
        <bond atomRefs2="a37 a39" order="2" mrvSetSeq="1">
          <bondStereo>T</bondStereo>
        </bond>
        <bond atomRefs2="a38 a40" order="2" mrvSetSeq="1">
          <bondStereo>T</bondStereo>
        </bond>
        <bond atomRefs2="a39 a41" order="1" mrvSetSeq="1" />
        <bond atomRefs2="a40 a42" order="1" mrvSetSeq="1" />
        <bond atomRefs2="a41 a43" order="1" mrvSetSeq="1" />
        <bond atomRefs2="a41 a45" order="2" mrvSetSeq="1">
          <bondStereo>T</bondStereo>
        </bond>
        <bond atomRefs2="a42 a44" order="1" mrvSetSeq="1" />
        <bond atomRefs2="a42 a46" order="2" mrvSetSeq="1">
          <bondStereo>T</bondStereo>
        </bond>
        <bond atomRefs2="a45 a47" order="1" mrvSetSeq="1" />
        <bond atomRefs2="a46 a48" order="1" mrvSetSeq="1" />
        <bond atomRefs2="a47 a48" order="2" mrvSetSeq="1">
          <bondStereo>T</bondStereo>
        </bond>
        <bond atomRefs2="a49 a50" order="1" mrvSetSeq="1" />
        <bond atomRefs2="a50 a51" order="1" mrvSetSeq="1" />
        <bond atomRefs2="a51 a52" order="1" mrvSetSeq="1" />
        <bond atomRefs2="a52 a53" order="1" mrvSetSeq="1" />
        <bond atomRefs2="a49 a54" order="1" mrvSetSeq="1" />
        <bond atomRefs2="a55 a54" order="1" mrvSetSeq="1" />
        <bond atomRefs2="a54 a53" order="2" mrvSetSeq="1" />
        <bond atomRefs2="a53 a56" order="1" mrvSetSeq="1" />
        <bond atomRefs2="a56 a57" order="1" mrvSetSeq="1" />
        <bond atomRefs2="a57 a58" order="1" mrvSetSeq="1" />
        <bond atomRefs2="a55 a58" order="1" mrvSetSeq="1" />
        <bond atomRefs2="a58 a59" order="1" mrvSetSeq="1">
          <bondStereo>H</bondStereo>
        </bond>
        <bond atomRefs2="a55 a60" order="1" mrvSetSeq="1">
          <bondStereo>H</bondStereo>
        </bond>
        <bond atomRefs2="a56 a61" order="1" mrvSetSeq="1">
          <bondStereo>H</bondStereo>
        </bond>
        <bond atomRefs2="a51 a62" order="1" mrvSetSeq="1">
          <bondStereo>H</bondStereo>
        </bond>
        <bond atomRefs2="a58 a63" order="1" mrvSetSeq="1">
          <bondStereo>W</bondStereo>
        </bond>
        <bond atomRefs2="a57 a63" order="1" mrvSetSeq="1">
          <bondStereo>W</bondStereo>
        </bond>
        <bond atomRefs2="a59 a64" order="1" mrvSetSeq="1" />
        <bond atomRefs2="a64 a65" order="2" mrvSetSeq="1" />
        <bond atomRefs2="a65 a66" order="1" mrvSetSeq="1" />
        <bond atomRefs2="a65 a67" order="1" mrvSetSeq="1" />
        <bond atomRefs2="a52 a68" order="1" mrvSetSeq="1" />
      </bondArray>
    </molecule>
  </MChemicalStruct>
</MDocument>
</cml>
